# Supplementary material for: A Novel Camel Milk-Derived Peptide LLPK Improves Glucose-Lipid Metabolism in db/db Mice via PPAR Signaling Pathway
Source: Nutrients. 2025 May 16;17(10):1693. doi: 10.3390/nu17101693 (PMC12113985; doi:10.3390/nu17101693)
Supplement: Supplementary file 1 [file nutrients-17-01693-s001.zip]

Archive with 2 entries (2 files):
- Tabel S1.pdf
- Table S2-.all identification proteins from hepatic proteome.xlsx
