# Supplementary material for: A Novel Camel Milk-Derived Peptide LLPK Improves Glucose-Lipid Metabolism in db/db Mice via PPAR Signaling Pathway
Source: Nutrients. 2025 May 16;17(10):1693. doi: 10.3390/nu17101693 (PMC12113985; doi:10.3390/nu17101693)
Supplement: Supplementary file 1 [file nutrients-17-01693-s001.zip › Table S2-.all identification proteins from hepatic proteome.xlsx]

## Sheet: Table S1
PG.ProteinAccessions	PG.Genes	PG.ProteinDescriptions	PG.Organisms	PG.FastaFiles	PG.Qvalue	NC1	NC2	NC3	M1	M2	M3	LLPK1	LLPK2	LLPK3	[1] NC3_Slot2-17_1_254.d.PG.IBAQ	[2] NC2_Slot2-16_1_252.d.PG.IBAQ	[3] NC1_Slot2-15_1_251.d.PG.IBAQ	[4] M3_Slot2-20_1_258.d.PG.IBAQ	[5] M2_Slot2-19_1_257.d.PG.IBAQ	[6] M1_Slot2-18_1_256.d.PG.IBAQ	[7] LPK3_Slot2-23_1_262.d.PG.IBAQ	[8] LPK2_Slot2-22_1_261.d.PG.IBAQ	[9] LPK1_Slot2-21_1_260.d.PG.IBAQ
A0A0J9YTR2	0610012G03Rik	RIKEN cDNA 0610012G03 gene	Mus musculus	mus_musculus_UP000000589_10090_2022	0	28.8835	33.6786	32.1768	31.7325	28.4388	26.3683	23.2362	22.0234	30.9955	18.8	20	20.6	15.6	21.3	16.5	20.2	15.5	14.8
Q9D809	2200002D01Rik	RIKEN cDNA 2200002D01 gene	Mus musculus	mus_musculus_UP000000589_10090_2022	0	48.376	61.0963	52.2918	56.1338	46.5847	34.6624	52.3033	67.0491	61.2748	33.4	40.6	35.6	23.7	31.6	39.8	36.2	44.8	36.7
Q9CPN9	2210010C04Rik	RIKEN cDNA 2210010C04 gene	Mus musculus	mus_musculus_UP000000589_10090_2022	0	67.7215	62.2619	51.865	39.0646	54.6452	61.059	47.6044	39.1042	59.836	5.7	7.2	9	6.1	5.5	3.9	9.3	5.9	4.8
G3X8U3	2210016F16Rik	Queuosine salvage protein	Mus musculus	mus_musculus_UP000000589_10090_2022	0	551.693	572.984	568.292	610.068	577.868	568.308	576.709	649.821	636.131	114	120.4	120.7	131.5	135.5	135.5	129.1	134.5	125.7
B8JJ69	2310061I04Rik	RIKEN cDNA 2310061I04 gene	Mus musculus	mus_musculus_UP000000589_10090_2022	0	62.3751	52.9293	68.9076	45.9777	42.51	53.656	57.7089	63.2776	51.5311	13.8	11	12.8	10.7	8.6	9.5	10.1	12.6	10.4
Q5YD48	A1cf	APOBEC1 complementation factor	Mus musculus	mus_musculus_UP000000589_10090_2022	0	714.594	717.105	800.955	659.133	653.121	680.311	525.781	519.991	516.738	252.4	236.9	231.6	239.8	229.7	233.3	173.7	172.1	180.8
P58742	Aaas	Aladin	Mus musculus	mus_musculus_UP000000589_10090_2022	0	27.6502	28.0282	31.3884	34.1102	36.1957	32.9641	34.2956	34.0631	30.4403	9.8	9.3	9.8	7.4	9.1	8.3	7.5	5.9	8.5
Q9D2R0	Aacs	Acetoacetyl-CoA synthetase	Mus musculus	mus_musculus_UP000000589_10090_2022	0	702.886	745.598	767.859	1362.68	1298.11	1560.84	583.005	616.882	604.992	138.9	138.5	132.8	304	253.6	264.6	107.9	118.7	111.9
Q99PG0	Aadac	Arylacetamide deacetylase	Mus musculus	mus_musculus_UP000000589_10090_2022	0	4031.98	4111.39	4146.14	4579.63	4550.17	4913.23	2871.85	2908.72	2942.79	1438.6	1432.1	1406.9	1728.5	1637.1	1616.7	1044.2	1023.2	1010.2
Q9WVM8	Aadat	Kynurenine/alpha-aminoadipate aminotransferase, mitochondrial	Mus musculus	mus_musculus_UP000000589_10090_2022	0	1059.13	1093.09	1327.04	1106.1	1255.85	1262.07	1459.44	1311.83	1220.89	567.8	476.7	465.4	595.1	584	504.9	565.1	618.3	663.6
Q8R2R3	Aagab	Alpha- and gamma-adaptin-binding protein p34	Mus musculus	mus_musculus_UP000000589_10090_2022	0	28.5885	28.6669	28.182	30.005	24.6392	24.5495	27.9139	26.9444	29.7985	5.3	5	5.3	4.6	4.9	4.8	5.1	4.7	5.2
Q3UHJ0	Aak1	AP2-associated protein kinase 1	Mus musculus	mus_musculus_UP000000589_10090_2022	0	50.3499	50.1226	58.6799	48.1601	53.0266	52.2506	51.6574	65.4086	54.1831	8.4	8.6	8.5	7.8	6.6	8.3	8.1	7.4	7.7
Q8R0P4	Aamdc	Mth938 domain-containing protein	Mus musculus	mus_musculus_UP000000589_10090_2022	0	58.3329	60.0842	53.8738	73.6804	76.2702	63.5391	77.0466	81.7548	84.1305	22.3	24.1	23.8	26.9	32.1	31.8	35.1	34.4	33.8
J3QN89	Aamp	Angio-associated migratory protein	Mus musculus	mus_musculus_UP000000589_10090_2022	0	114.701	138.866	145.41	121.71	112.284	106.311	120.207	114.383	122.168	39.5	37.8	35.7	30.9	34.2	36.1	34.7	32.8	33.4
Q8BGQ7	Aars1	Alanine--tRNA ligase, cytoplasmic	Mus musculus	mus_musculus_UP000000589_10090_2022	0	811.136	772.453	782.024	507.825	513.087	501.587	689.532	712.15	683.48	273.6	269.3	283	185	189.8	185.9	248.2	259.4	256.9
Q14CH7	Aars2	Alanine--tRNA ligase, mitochondrial	Mus musculus	mus_musculus_UP000000589_10090_2022	0	85.1689	81.9351	87.0212	92.6202	102.481	108.351	97.3067	87.6034	98.2562	19	18.1	18.8	24.5	24	21.9	21.5	20.1	21.3
Q3THG9	Aarsd1	Alanyl-tRNA editing protein Aarsd1	Mus musculus	mus_musculus_UP000000589_10090_2022	0	330.612	352.593	368.936	301.443	304.957	279.827	372.954	342.01	345.565	91.1	87.5	86.5	68	72.6	75.4	86.2	85.3	87.3
Q9CQF6	Aasdhppt	L-aminoadipate-semialdehyde dehydrogenase-phosphopantetheinyl transferase	Mus musculus	mus_musculus_UP000000589_10090_2022	0	59.2557	51.8586	61.2235	69.4942	62.2093	65.1447	54.3794	60.853	60.6082	14.1	11.9	11.8	15.5	15.1	14.1	14.2	13.6	13.9
Q99K67	Aass	Alpha-aminoadipic semialdehyde synthase, mitochondrial	Mus musculus	mus_musculus_UP000000589_10090_2022	0	7814.33	6954.4	6598.32	7964.63	9245.46	8185.27	13957.4	12662.2	12702.7	1729.7	1848.3	2040.2	2258.8	2550.6	2157.3	3492.4	3432	3768
Q9JKX4	Aatf	Protein AATF	Mus musculus	mus_musculus_UP000000589_10090_2022	0	29.2185	32.8431	38.303	21.565	30.2459	18.8689	19.1806	32.987	18.9434	4	3.3	3.7	2.9	4.6	2.5	2.8	3.9	2.9
P61922	Abat	4-aminobutyrate aminotransferase, mitochondrial	Mus musculus	mus_musculus_UP000000589_10090_2022	0	3773.25	3374.33	3588.19	5021.69	5493.76	5395.97	6349.41	5569.45	5642.55	1036.8	994.9	1077	1555.2	1560.4	1414	1676.4	1629	1844.6
P41233	Abca1	Phospholipid-transporting ATPase ABCA1	Mus musculus	mus_musculus_UP000000589_10090_2022	0	169.048	207.295	187.137	127.436	132.86	147.904	109.391	127.63	115.409	7.7	8.7	7.2	8.9	7.9	8.1	6.3	6.2	4.7
Q8R420	Abca3	Phospholipid-transporting ATPase ABCA3	Mus musculus	mus_musculus_UP000000589_10090_2022	0	15.7767	11.7048	14.0201	30.1387	28.4111	30.9131	28.8097	30.8907	29.2676	0.8	0.6	1.6	3.3	3.2	2.5	3.1	2.7	3.1
O35600	Abca4	Retinal-specific phospholipid-transporting ATPase ABCA4	Mus musculus	mus_musculus_UP000000589_10090_2022	0.000772	NA	NA	NA	238.593	226.698	212.807	NA	NA	NA	NA	NA	NA	1.9	2	2.1	NA	NA	NA
Q8K441	Abca6	ATP-binding cassette sub-family A member 6	Mus musculus	mus_musculus_UP000000589_10090_2022	0	357.424	339.445	332.049	278.75	302.606	274.28	430.773	422.593	442.714	57.2	59.4	64.1	46.5	51.9	47.9	77.9	75	75.5
Q91V24	Abca7	ATP-binding cassette sub-family A member 7	Mus musculus	mus_musculus_UP000000589_10090_2022	0.00031	36.7955	44.1149	21.8125	19.799	29.6355	30.0264	25.2639	39.3764	39.1941	0.4	0.5	0.7	0.8	0.6	0.4	0.7	0.7	0.5
Q8K440	Abca8b	ABC-type organic anion transporter ABCA8B	Mus musculus	mus_musculus_UP000000589_10090_2022	0	90.0063	90.6357	96.7793	56.8924	52.0476	54.3508	45.0645	46.6964	54.3476	13.1	13	12.5	7.9	7.6	7.8	7.5	6.8	6.4
Q9JI39	Abcb10	ATP-binding cassette sub-family B member 10, mitochondrial	Mus musculus	mus_musculus_UP000000589_10090_2022	0	238.791	230.728	254.231	138.634	137.007	150.924	125.361	138.277	138.644	51.9	47.7	48.7	31.4	27.7	28.6	28	28.7	26.6
Q9QY30	Abcb11	Bile salt export pump	Mus musculus	mus_musculus_UP000000589_10090_2022	0	1145.95	1167.44	1113.83	615.626	650.936	604.42	1026.47	1039.31	1195.35	209.8	227.5	229.6	116.8	126.6	116.7	227.2	207.8	196.5
P21447	Abcb1a	ATP-dependent translocase ABCB1	Mus musculus	mus_musculus_UP000000589_10090_2022	0	14.5792	12.4127	7.74643	20.8621	20.4182	20.3736	23.1703	23.3182	28.0544	0.4	0.5	0.6	1.5	1.8	1.8	2.2	1.6	1.9
P21440	Abcb4	Phosphatidylcholine translocator ABCB4	Mus musculus	mus_musculus_UP000000589_10090_2022	0	470.014	440.767	435.062	481.826	515.205	502.693	500.488	479.698	513.17	78.3	78.9	84.9	89.2	92.2	88.4	91.4	85.6	92.3
Q9DC29	Abcb6	ATP-binding cassette sub-family B member 6	Mus musculus	mus_musculus_UP000000589_10090_2022	0	133.709	123.772	131.67	157.548	174.71	172.33	176.078	162.351	186.114	13.4	14.8	16.5	21.6	22.4	20.4	20.6	19.1	20.8
Q61102	Abcb7	Iron-sulfur clusters transporter ABCB7, mitochondrial	Mus musculus	mus_musculus_UP000000589_10090_2022	0	262.261	248.354	267.87	207.208	222.916	244.202	229.282	233.174	221.54	68.5	63.9	67.3	63.2	56.1	52.3	56.8	60.5	61
Q9CXJ4	Abcb8	Mitochondrial potassium channel ATP-binding subunit	Mus musculus	mus_musculus_UP000000589_10090_2022	0	155.474	166.726	160.575	106.405	116.006	105.16	110.654	89.1193	79.0214	23.3	23.5	22.3	14.8	17.1	15	11.1	12.4	15.6
Q8VI47	Abcc2	ATP-binding cassette sub-family C member 2	Mus musculus	mus_musculus_UP000000589_10090_2022	0	439.311	458.258	443.055	407.656	400.291	449.409	540.67	480.254	507.395	97.1	100.5	96	97.7	88.7	88.8	112.3	105.5	117.4
B2RX12	Abcc3	ATP-binding cassette sub-family C member 3	Mus musculus	mus_musculus_UP000000589_10090_2022	0	156.849	145.667	138.994	220.87	233.185	227.907	203.633	160.59	194.508	32.6	35.3	38.5	54.7	54.6	54	47.1	38.6	49.6
E9Q236	Abcc4	ATP-binding cassette sub-family C member 4	Mus musculus	mus_musculus_UP000000589_10090_2022	0	12.1433	13.1111	5.74722	77.3007	77.8881	97.9826	44.7317	27.7801	32.2719	0.4	1.1	1.7	14	11.4	11.7	4.1	3.2	5.8
Q9R1S7	Abcc6	ATP-binding cassette sub-family C member 6	Mus musculus	mus_musculus_UP000000589_10090_2022	0	656.771	662.876	745.502	281.961	291.936	290.628	443.892	487.677	447.262	66.6	60	59.9	26.8	26.9	25.9	40.1	43.1	39.2
P70170	Abcc9	ATP-binding cassette sub-family C member 9	Mus musculus	mus_musculus_UP000000589_10090_2022	0	291.503	208.886	225.889	220.024	215.029	180.986	212.864	266.698	203.017	5.9	6.1	7	11.3	10.1	11	7.6	7.7	9.4
P48410	Abcd1	ATP-binding cassette sub-family D member 1	Mus musculus	mus_musculus_UP000000589_10090_2022	0	99.835	105.167	88.1564	462.012	428.281	394.035	272.177	229.991	241.991	19.9	23.1	25.5	83.9	93.2	100	50.2	45.8	58.1
Q61285	Abcd2	ATP-binding cassette sub-family D member 2	Mus musculus	mus_musculus_UP000000589_10090_2022	0	25.7639	23.9775	18.401	229.797	195.336	188.992	57.3624	37.5675	42.4215	3.4	6.9	8	70.9	72.5	86.8	16.6	15.2	21.7
P55096	Abcd3	ATP-binding cassette sub-family D member 3	Mus musculus	mus_musculus_UP000000589_10090_2022	0	3068.85	2805.1	3048.25	12336.4	12007.7	12666.9	4260.67	3745.35	3857.9	1005	955	1014.5	4295.5	4147.1	4138	1322.9	1326.1	1477.1
O89016	Abcd4	Lysosomal cobalamin transporter ABCD4	Mus musculus	mus_musculus_UP000000589_10090_2022	0	29.594	21.3065	26.3967	20.0452	23.1659	21.5003	20.9952	25.8955	18.6117	2.4	2.1	2.9	2.3	2.4	2.1	1.8	2.5	2
P61222	Abce1	ATP-binding cassette sub-family E member 1	Mus musculus	mus_musculus_UP000000589_10090_2022	0	667.398	721.339	707.615	724.646	682.213	707.719	661.91	697.019	676.453	185.1	186.6	177.8	180.6	181.4	183.4	175.8	179.5	172.8
Q6P542	Abcf1	ATP-binding cassette sub-family F member 1	Mus musculus	mus_musculus_UP000000589_10090_2022	0	391.899	400.069	416.901	358.165	366.812	373.745	326.548	335.311	338.347	77.2	72.6	76	76.9	75	74	64.9	64.1	63.3
Q99LE6	Abcf2	ATP-binding cassette sub-family F member 2	Mus musculus	mus_musculus_UP000000589_10090_2022	0	761.246	715.563	783.782	660.803	665.039	675.351	681.456	641.773	680.869	111.7	102.4	105	97	97.1	100.3	88.8	88.6	91.9
Q8K268	Abcf3	ATP-binding cassette sub-family F member 3	Mus musculus	mus_musculus_UP000000589_10090_2022	0	114.83	112.623	119.341	94.6344	99.5903	89.7544	99.3763	102.126	95.5155	33.4	32.2	32.7	24.8	27.1	27	26.8	29.1	27.1
Q7TMS5	Abcg2	Broad substrate specificity ATP-binding cassette transporter ABCG2	Mus musculus	mus_musculus_UP000000589_10090_2022	0	198.491	223.142	219.061	327.838	318.384	378.271	233.262	193.408	244.477	34.1	37	33.8	60.7	53	55.5	40.8	29.8	40.5
Q99PE8	Abcg5	ATP-binding cassette sub-family G member 5	Mus musculus	mus_musculus_UP000000589_10090_2022	0	41.5805	39.6062	36.2105	22.7651	27.7143	28.5675	28.019	32.2901	25.0032	12.3	17.8	19.5	17.3	15.5	4.4	9.2	15.9	17
Q9DBM0	Abcg8	ATP-binding cassette sub-family G member 8	Mus musculus	mus_musculus_UP000000589_10090_2022	0	47.0622	46.1475	47.3746	31.1325	35.9661	37.8959	27.7388	29.8709	27.7376	14.2	14.4	14.5	11.6	11.2	10.5	9.2	9.2	9.6
Q6PE15	Abhd10	Palmitoyl-protein thioesterase ABHD10, mitochondrial	Mus musculus	mus_musculus_UP000000589_10090_2022	0	53.96	52.1265	54.051	50.535	54.7791	57.754	62.842	58.7074	55.702	7.1	7.1	7.4	8.6	6.8	7.7	8.4	8.3	9
Q8K4F5	Abhd11	Protein ABHD11	Mus musculus	mus_musculus_UP000000589_10090_2022	0	586.649	580.025	635.279	519.616	543.222	596.51	545.204	492.696	510.984	143.7	128	134	135.1	126.2	116.6	118.8	114.6	120.3
Q99LR1	Abhd12	Lysophosphatidylserine lipase ABHD12	Mus musculus	mus_musculus_UP000000589_10090_2022	0	136.742	149.779	113.064	140.853	160.706	140.786	145.282	146.289	122.745	32.2	36.4	37.2	42.9	45.4	40.6	32.3	43.4	39.2
Q8VCR7	Abhd14b	Putative protein-lysine deacylase ABHD14B	Mus musculus	mus_musculus_UP000000589_10090_2022	0	8687.92	8405.63	8092.68	6101.39	6321.9	6630.19	7445.32	8217.03	7416.62	2688.8	2849	2980.3	2492	2429.4	2295.9	2874	3042.3	2776.2
Q5F2F2	Abhd15	Protein ABHD15	Mus musculus	mus_musculus_UP000000589_10090_2022	0	126.772	131.956	130.214	181.411	193.043	212.96	188.97	174.355	184.548	23.8	21.6	24.3	37.5	37.1	32.4	33.4	30.4	33.1
Q9Z1Q2	Abhd16a	Phosphatidylserine lipase ABHD16A	Mus musculus	mus_musculus_UP000000589_10090_2022	0	175.887	170.754	169.033	288.658	268.853	285.884	212.627	211.549	206.43	49.2	54.3	54.1	77.1	73	75.2	53.3	54.1	53.5
Q99JW1	Abhd17a	Alpha/beta hydrolase domain-containing protein 17A	Mus musculus	mus_musculus_UP000000589_10090_2022	0	22.0379	20.835	21.2445	28.6452	34.0291	34.3711	21.7981	28.1252	24.0115	2.9	1.9	4	6	6	5	4.2	5	3.3
Q8C1A9	Abhd18	Protein ABHD18	Mus musculus	mus_musculus_UP000000589_10090_2022	0.00214494	14.6871	15.0668	10.4764	11.9881	8.08334	9.30763	12.5697	7.29189	9.35443	0.6	1.6	0.9	1	1	0.8	0.9	0.9	1.5
Q9QXM0	Abhd2	Monoacylglycerol lipase ABHD2	Mus musculus	mus_musculus_UP000000589_10090_2022	0	17.7642	12.5861	15.9357	8.25294	8.26396	10.0904	5.90801	9.04909	6.38716	7.3	5.8	7.7	4.3	4.4	3.2	2.1	1.6	2.1
Q91ZH7	Abhd3	Phospholipase ABHD3	Mus musculus	mus_musculus_UP000000589_10090_2022	0	126.135	129.245	111.999	192.966	210.151	232.601	188.962	161.798	160.032	29.8	31.7	33.9	61.4	59	52.8	42.1	44.1	52
Q8VD66	Abhd4	(Lyso)-N-acylphosphatidylethanolamine lipase	Mus musculus	mus_musculus_UP000000589_10090_2022	0	101.708	99.0979	90.172	130.761	122.027	136.161	103.5	84.533	100.83	17.8	17.8	19.9	26.6	22.8	25.6	16.3	16	18.7
Q9DBL9	Abhd5	1-acylglycerol-3-phosphate O-acyltransferase ABHD5	Mus musculus	mus_musculus_UP000000589_10090_2022	0	73.8352	69.3071	58.9055	214.944	173.949	195.052	72.2274	68.0005	86.5384	15.4	17.6	18.8	54.1	48.1	60.6	21.5	17.1	22.1
Q8R2Y0	Abhd6	Monoacylglycerol lipase ABHD6	Mus musculus	mus_musculus_UP000000589_10090_2022	0	339.315	325.754	310.034	680.022	726.63	716.847	378.325	351.954	364.439	104.5	110.5	113.2	239.3	243.4	230.1	122.2	112.5	131.2
Q8CBW3	Abi1	Abl interactor 1	Mus musculus	mus_musculus_UP000000589_10090_2022	0	115.132	103.858	111.039	82.5597	96.0263	100.759	113.633	109.773	106.339	40.3	39.2	40.3	32.4	33.7	29.3	38.7	41.9	41.2
Q8BYZ1	Abi3	ABI gene family member 3	Mus musculus	mus_musculus_UP000000589_10090_2022	0	37.1313	31.3273	39.988	30.1438	26.2101	32.2784	29.6887	37.7473	25.0934	9	7.4	8.5	5.7	6.5	5.3	5.5	6.4	6.3
Q80ZQ9	Abitram	Protein Abitram	Mus musculus	mus_musculus_UP000000589_10090_2022	0	8.96152	5.96592	6.53133	9.06792	8.50951	9.12934	12.561	10.8743	10.9048	1.8	1.2	2.6	2.6	2.9	2.7	3.3	2.9	3.6
Q8K4G5	Ablim1	Actin-binding LIM protein 1	Mus musculus	mus_musculus_UP000000589_10090_2022	0	46.8574	50.603	41.0399	90.1889	98.9538	88.4892	56.4754	56.365	68.2672	8.3	10.3	8.9	17	19.8	18.1	13.5	11.7	11.5
Q69ZX8	Ablim3	Actin-binding LIM protein 3	Mus musculus	mus_musculus_UP000000589_10090_2022	0	60.6252	63.4318	65.6727	54.0342	59.8547	55.5842	61.012	63.5629	63.0721	10.7	9.3	9.7	9.3	10.1	8.8	10	11.5	10.1
Q4KML4	Abracl	Costars family protein ABRACL	Mus musculus	mus_musculus_UP000000589_10090_2022	0	121.018	137.695	141.589	118.238	127.215	104.297	113.366	122.602	166.445	79.3	83.2	89.8	77.2	87.3	85.3	85.5	106.6	87.1
Q3TCJ1	Abraxas2	BRISC complex subunit Abraxas 2	Mus musculus	mus_musculus_UP000000589_10090_2022	0	132.47	142.747	152.361	194.478	188.755	210.45	182.689	163.577	184.218	49.3	46.8	44.4	63.9	57.8	57.4	57.4	50	57.5
Q7TQI7	Abtb2	Ankyrin repeat and BTB/POZ domain-containing protein 2	Mus musculus	mus_musculus_UP000000589_10090_2022	0	13.2408	11.2426	11.7492	10.998	NA	14.2655	6.68446	5.02739	7.47368	0.2	0.2	0.3	0.3	NA	0.2	0.1	0.1	0.1
Q921H8	Acaa1a	3-ketoacyl-CoA thiolase A, peroxisomal	Mus musculus	mus_musculus_UP000000589_10090_2022	0	1812.19	1503.49	1522.26	10603.3	10302.3	10372.9	4236.45	3417.94	3713.41	440.6	441.8	531.8	3132.9	3121.9	3098.7	1155.1	1062.8	1293.4
Q8VCH0	Acaa1b	3-ketoacyl-CoA thiolase B, peroxisomal	Mus musculus	mus_musculus_UP000000589_10090_2022	0	8143.34	8446.86	7550.99	142884	132853	141935	23738.5	17803	20362.5	2080.9	2113.9	2498.9	25578.8	24959	26198.2	5001.1	4409.2	6112.7
Q8BWT1	Acaa2	3-ketoacyl-CoA thiolase, mitochondrial	Mus musculus	mus_musculus_UP000000589_10090_2022	0	19023.4	18478.1	19042.6	21992.1	22890.1	23654.2	19631.3	20803.4	20757	15246.4	14721.6	15432	19372.7	18885.6	17096.4	16650.9	17030.7	16199
Q5SWU9	Acaca	Acetyl-CoA carboxylase 1	Mus musculus	mus_musculus_UP000000589_10090_2022	0	471.936	448.288	443.453	3092.67	2269.2	2599.5	685.926	757.135	743.988	83.4	84.3	89.8	501	441.4	591.7	145.9	146.3	133.5
E9Q4Z2	Acacb	Acetyl-CoA carboxylase 2	Mus musculus	mus_musculus_UP000000589_10090_2022	0	164.568	185.743	170.126	801.177	651.101	810.473	166.685	195.407	190.062	24.7	27.5	22.2	121	97.1	117.4	30	28.2	24.5
Q8K370	Acad10	Acyl-CoA dehydrogenase family member 10	Mus musculus	mus_musculus_UP000000589_10090_2022	0	391.378	340.097	327.837	961.235	1008.61	1058	824.457	749.099	803.684	71.6	72.3	86.6	222.4	209.4	198	166.9	155.1	171.6
Q80XL6	Acad11	Acyl-CoA dehydrogenase family member 11	Mus musculus	mus_musculus_UP000000589_10090_2022	0	3401.15	3043.3	3133.57	12422.8	12039.4	12037.8	4232.25	3590.93	3735.15	626.5	608.5	686.3	2429.1	2431.3	2496.7	755.8	728.7	867.8
D3Z7X0	Acad12	Acyl-Coenzyme A dehydrogenase family, member 12	Mus musculus	mus_musculus_UP000000589_10090_2022	0	1238.78	1182.92	1160.48	3015.22	3201.38	3186.86	2265.41	2136.31	2081.01	140.3	147.8	163.4	424.8	426.3	394.7	275	271.8	297.2
Q9D7B6	Acad8	Isobutyryl-CoA dehydrogenase, mitochondrial	Mus musculus	mus_musculus_UP000000589_10090_2022	0	1627.07	1592.91	1514.9	1448.1	1502.16	1559.34	1482.19	1416.97	1396.58	497.3	520.7	532.3	519.7	504	464.8	476.7	506.6	504.5
Q8JZN5	Acad9	Complex I assembly factor ACAD9, mitochondrial	Mus musculus	mus_musculus_UP000000589_10090_2022	0	833.61	796.273	800.092	1218.88	1214.75	1271.84	1030.66	993.722	1016.66	214	211.4	230.1	361.1	339.3	337.4	277.5	277	284.9
P51174	Acadl	Long-chain specific acyl-CoA dehydrogenase, mitochondrial	Mus musculus	mus_musculus_UP000000589_10090_2022	0	6836.6	6878.23	6517.93	11258.9	11046	12488.2	6284.18	6034.94	5551.97	2836.8	2986.1	3035	5774.3	5315.3	5236.8	2740.5	2951.5	2976.2
P45952	Acadm	Medium-chain specific acyl-CoA dehydrogenase, mitochondrial	Mus musculus	mus_musculus_UP000000589_10090_2022	0	12937.4	11920.9	11805.4	26283.2	28046.1	28450.5	18374	16997.5	17175.1	2995	3046.3	3278.5	7401	7270.9	6771.2	4486.4	4420.2	4751.9
Q07417	Acads	Short-chain specific acyl-CoA dehydrogenase, mitochondrial	Mus musculus	mus_musculus_UP000000589_10090_2022	0	9363.35	9080.84	9032.49	11930.2	12405.4	12686.7	9605.96	9512.06	9142.93	3214.4	3198.2	3299.4	4570.8	4459.7	4262.7	3317.9	3413.4	3504.6
Q9DBL1	Acadsb	Short/branched chain specific acyl-CoA dehydrogenase, mitochondrial	Mus musculus	mus_musculus_UP000000589_10090_2022	0	809.14	789.029	841.902	518.947	557.451	574.807	746.814	720.321	734.786	266.6	253.3	265	173.9	173.2	155.8	220.5	233.3	232.4
P50544	Acadvl	Very long-chain specific acyl-CoA dehydrogenase, mitochondrial	Mus musculus	mus_musculus_UP000000589_10090_2022	0	4126.27	4067.52	4114.65	5100.3	5174.8	4945.37	3820.24	3652.45	3502.45	1611.2	1691.1	1709.5	2039.9	2174	2039.7	1483.5	1545.1	1593.6
Q6ZQK5	Acap2	Arf-GAP with coiled-coil, ANK repeat and PH domain-containing protein 2	Mus musculus	mus_musculus_UP000000589_10090_2022	0	29.1285	24.8971	31.6069	17.6775	19.4198	21.1696	20.3367	19.7929	21.771	5.8	4.1	5.5	3.8	4.1	3.6	4	4.5	4
Q8QZT1	Acat1	Acetyl-CoA acetyltransferase, mitochondrial	Mus musculus	mus_musculus_UP000000589_10090_2022	0	11986.2	11684.2	12467.7	15876.1	16345.7	18057.6	11999.6	11385.5	10639.9	3501	3356.5	3492.7	5477.5	4981.5	4815.3	3119	3322.2	3567.8
Q8CAY6	Acat2	Acetyl-CoA acetyltransferase, cytosolic	Mus musculus	mus_musculus_UP000000589_10090_2022	0	7428.4	7339.1	7938.38	12290.1	12187.3	11880.8	11689.1	12771.6	13373.6	2079.5	2094	2345.6	2838.4	3031.7	2927.9	3316.3	3309.2	3177.4
Q80X81	Acat3	Acetyl-Coenzyme A acetyltransferase 3	Mus musculus	mus_musculus_UP000000589_10090_2022	0	2761.75	2608.93	2486.47	1628.47	1950.85	1681.07	2444.95	2440.14	2813.12	360.2	332.5	360.9	284.3	341.6	321.2	515.8	444	511.1
Q8BMP6	Acbd3	Golgi resident protein GCP60	Mus musculus	mus_musculus_UP000000589_10090_2022	0	237.519	253.235	252.686	200.387	200.777	205.459	196.756	215.46	212.299	64.7	61.6	62	50.6	50.9	51.7	51.2	51.8	53.6
E9Q289	Acbd4	Acyl-Coenzyme A-binding domain-containing 4	Mus musculus	mus_musculus_UP000000589_10090_2022	0	125.254	108.012	123.047	141.357	134.22	149.556	105.178	100.434	100.609	10.8	9.5	11	12.5	11.8	13.9	8.8	8.5	9
Q5XG73	Acbd5	Acyl-CoA-binding domain-containing protein 5	Mus musculus	mus_musculus_UP000000589_10090_2022	0	1437.59	1352.63	1442.05	2273.51	2108.31	2279.05	1449.2	1295.09	1329.22	386	355	375.1	682.8	637.2	682.3	361.7	334.6	375.7
Q9D061	Acbd6	Acyl-CoA-binding domain-containing protein 6	Mus musculus	mus_musculus_UP000000589_10090_2022	0	26.6709	21.9641	17.1345	33.3707	25.3722	34.7701	18.5531	21.0661	21.1341	51.6	5.1	46.9	60.7	6	7.4	4.9	51.6	4.3
A2AIG8	Accs	1-aminocyclopropane-1-carboxylate synthase-like protein 1	Mus musculus	mus_musculus_UP000000589_10090_2022	0	11.309	NA	7.40895	18.6237	25.7732	22.455	29.8971	10.6754	19.0679	0.7	NA	0.9	2.4	2.7	2.4	2.2	0.9	3.1
P09470	Ace	Angiotensin-converting enzyme	Mus musculus	mus_musculus_UP000000589_10090_2022	0.00259979	13.8063	9.127	11.9509	7.39142	10.2364	11.9132	13.3487	12.7051	22.004	0.2	0.2	0.3	0.1	0.3	0.1	0.5	0.3	0.3
Q9JIX8	Acin1	Apoptotic chromatin condensation inducer in the nucleus	Mus musculus	mus_musculus_UP000000589_10090_2022	0	274.397	263.748	291.078	203.267	197.239	192.751	261.845	238.297	238.3	38.2	33.9	35.2	24.5	25	27.7	29.6	30	34.3
Q91V92	Acly	ATP-citrate synthase	Mus musculus	mus_musculus_UP000000589_10090_2022	0	1704.06	1700.21	1531.93	6452.68	4422.79	5385.09	1560.7	1824.27	1818.56	536.3	580.5	582.2	1923.2	1565.5	2290.6	645.9	653.3	547.6
Q8R519	Acmsd	2-amino-3-carboxymuconate-6-semialdehyde decarboxylase	Mus musculus	mus_musculus_UP000000589_10090_2022	0	82.0501	90.7194	85.7651	14.0632	16.2554	19.4983	117.83	131.322	157.17	28.4	30.5	27.7	4	4.9	5.5	51.8	44.1	39
A2AKK5	Acnat1	Acyl-coenzyme A amino acid N-acyltransferase 1	Mus musculus	mus_musculus_UP000000589_10090_2022	0	141.916	121.315	132.808	225.313	219.833	245.501	163.215	158.594	160.066	22.1	19.7	21.6	39.2	35.7	41.5	22.3	22.1	25.4
Q8BGG9	Acnat2	Acyl-coenzyme A amino acid N-acyltransferase 2	Mus musculus	mus_musculus_UP000000589_10090_2022	0	347.31	240.12	278.133	537.966	512.2	598.021	643.75	598.661	676.822	73	66.7	88.7	151.7	136.5	141.3	164.2	154.1	161.3
P28271	Aco1	Cytoplasmic aconitate hydratase	Mus musculus	mus_musculus_UP000000589_10090_2022	0	4390.71	4400.25	4334.43	4621.51	4841.57	4714.08	5100.13	5142.55	5001.36	1014.2	1049.3	1064.8	1165.9	1183.8	1146.3	1187.4	1277.9	1250.5
Q99KI0	Aco2	Aconitate hydratase, mitochondrial	Mus musculus	mus_musculus_UP000000589_10090_2022	0	8217.09	8940.59	8916.07	12844.6	13086.6	13780.8	10584.3	9770.76	10368.6	2715.9	2810.4	2597.3	4231.1	4074.3	3878.8	3223.7	3080.9	3264.5
O55137	Acot1	Acyl-coenzyme A thioesterase 1	Mus musculus	mus_musculus_UP000000589_10090_2022	0	448.512	330.859	379.195	3464.24	3770.47	4044.19	482.279	455.634	485.309	151.7	126.7	151.8	1601.5	1548.9	1698.7	189.2	178.8	237.4
Q8VHQ9	Acot11	Acyl-coenzyme A thioesterase 11	Mus musculus	mus_musculus_UP000000589_10090_2022	0	99.1896	104.16	101.968	121.24	108.267	85.4502	95.2893	123.579	114.459	15.1	13.6	11.4	8.8	12.9	14.8	14.7	17.6	12.9
Q9DBK0	Acot12	Acetyl-coenzyme A thioesterase	Mus musculus	mus_musculus_UP000000589_10090_2022	0	795.465	771.336	780.982	1938.56	1831.14	1557.82	1048.65	920.136	957.772	230.7	229.4	244.1	476.8	557	572.7	295.7	280.1	313.6
Q9CQR4	Acot13	Acyl-coenzyme A thioesterase 13	Mus musculus	mus_musculus_UP000000589_10090_2022	0	1187.89	1125.27	1158.64	2350.02	2190.84	2065.45	1604.87	1510.42	1431.83	495.6	512.4	528.5	938.1	998.9	1052.6	746	706.3	738.6
Q9QYR9	Acot2	Acyl-coenzyme A thioesterase 2, mitochondrial	Mus musculus	mus_musculus_UP000000589_10090_2022	0	1736.98	1263.1	1558.3	25254.1	25844.4	30413.9	2853.6	2825.95	3106.23	251.2	255.4	311.2	5027.6	4444.4	4265.6	523.3	518	544.8
Q9QYR7	Acot3	Acyl-coenzyme A thioesterase 3	Mus musculus	mus_musculus_UP000000589_10090_2022	0	1250.3	953.998	1060.19	16105.9	15419.6	16389.9	4277.62	3440.78	3727.58	333	325.1	436.5	4595.4	4349.6	4207.5	869.5	863.8	949.3
Q8BWN8	Acot4	Peroxisomal succinyl-coenzyme A thioesterase	Mus musculus	mus_musculus_UP000000589_10090_2022	0	559.929	458.368	462.369	5003.92	4896.42	4818.74	1872.89	1336.26	1468.26	74	95	124.2	1031.7	1040.4	908.3	264.7	295	380.6
Q6Q2Z6	Acot5	Acyl-coenzyme A thioesterase 5	Mus musculus	mus_musculus_UP000000589_10090_2022	0	3.50189	10.0863	7.66405	29.2327	24.7121	30.4987	7.60891	19.0553	13.5119	1.5	1.9	0.3	30.1	27.8	36	2.1	1.7	2.5
Q32Q92	Acot6	Acyl-coenzyme A thioesterase 6	Mus musculus	mus_musculus_UP000000589_10090_2022	0	20.7425	27.2056	NA	144.353	159.239	167.311	63.6396	41.8774	48.9472	NA	1.6	1.8	26.2	26.9	23.8	8	6.4	9.4
Q91V12	Acot7	Cytosolic acyl coenzyme A thioester hydrolase	Mus musculus	mus_musculus_UP000000589_10090_2022	0	233.797	242.825	233.271	316.125	301.665	300.159	261.832	285.698	267.37	44.6	50.6	48.2	65	66.3	68.2	52.5	56	52.8
P58137	Acot8	Acyl-coenzyme A thioesterase 8	Mus musculus	mus_musculus_UP000000589_10090_2022	0	214.917	189.579	186.831	848.229	815.732	953.436	313.066	283.794	258.121	63.8	65.9	71.6	358.5	302.9	315.3	90.8	99.1	106.6
Q9R0X4	Acot9	Acyl-coenzyme A thioesterase 9, mitochondrial	Mus musculus	mus_musculus_UP000000589_10090_2022	0	66.4694	68.2369	57.4052	120.496	108.73	114.129	70.1369	72.7747	78.03	15.4	18.6	18.2	32.4	30.4	34.2	22	20	19.5
Q9R0H0	Acox1	Peroxisomal acyl-coenzyme A oxidase 1	Mus musculus	mus_musculus_UP000000589_10090_2022	0	11700.4	10976.5	11251.8	59430.6	57394.3	63551.3	14678.5	13992.7	12592	3368.2	3380.3	3601.2	16765.2	15444.1	15288.9	3829.7	4310.7	4328.9
Q9QXD1	Acox2	Peroxisomal acyl-coenzyme A oxidase 2	Mus musculus	mus_musculus_UP000000589_10090_2022	0	3003.12	2664.3	2979.33	8873.69	8465.31	8873.11	5285.88	4444.94	4595.96	626.4	583	659.5	1981.5	1909.6	1955.8	1003.7	999.3	1178.7
Q9EPL9	Acox3	Peroxisomal acyl-coenzyme A oxidase 3	Mus musculus	mus_musculus_UP000000589_10090_2022	0	141.636	155.088	133.165	189.868	201.886	195.667	171.612	170.637	181.388	31.6	36.6	35	47.4	49.4	45	42.7	40.6	41.1
Q9D358	Acp1	Low molecular weight phosphotyrosine protein phosphatase	Mus musculus	mus_musculus_UP000000589_10090_2022	0	979.379	928.732	879.626	1058.57	1037.96	1001.54	1027.39	1034.19	1044.69	436.6	461.2	482.7	436	476.1	462	466.7	480.9	419.5
P24638	Acp2	Lysosomal acid phosphatase	Mus musculus	mus_musculus_UP000000589_10090_2022	0	103.361	112.005	97.2826	100.531	108.895	120.098	108.252	119.736	110.081	24.2	29.6	22.2	27.3	23.9	25.2	27.3	25.5	30
Q05117	Acp5	Tartrate-resistant acid phosphatase type 5	Mus musculus	mus_musculus_UP000000589_10090_2022	0	192.519	212.125	187.993	158.056	152.036	121.831	180.422	141.979	167.758	82.1	88.5	82	52.5	67.7	66.4	75.9	59	77
Q8BP40	Acp6	Lysophosphatidic acid phosphatase type 6	Mus musculus	mus_musculus_UP000000589_10090_2022	0	559.652	530.079	545.281	493.37	530.169	494.821	634.595	611.57	615.11	156.3	149.7	162.1	148.7	158.3	150.2	180.2	178.5	187.1
Q8VCW8	Acsf2	Medium-chain acyl-CoA ligase ACSF2, mitochondrial	Mus musculus	mus_musculus_UP000000589_10090_2022	0	5931.26	5885.36	5354.68	11914.7	12063.8	13357.1	7414.23	7073.06	7391.41	1419.2	1588.1	1574.7	3496.9	3232.8	3015.5	2000	1896.4	1977.9
Q3URE1	Acsf3	Malonate--CoA ligase ACSF3, mitochondrial	Mus musculus	mus_musculus_UP000000589_10090_2022	0	233.375	227.528	232.523	477.913	490.456	506.176	299.685	287.157	270.112	78.3	76.3	77.4	177.4	175.3	169.7	93.4	97.4	104.9
P41216	Acsl1	Long-chain-fatty-acid--CoA ligase 1	Mus musculus	mus_musculus_UP000000589_10090_2022	0	8807.42	8778.1	9400.6	15610.2	17398.8	20900.4	5212.64	5149.02	5545.52	3936.6	3728.3	3756.6	9190.4	7697.3	6909.1	2464.9	2352	2375.9
Q9CZW4	Acsl3	Fatty acid CoA ligase Acsl3	Mus musculus	mus_musculus_UP000000589_10090_2022	0	40.7301	40.3307	46.9896	101.329	88.8623	110.737	42.0588	43.1008	40.2737	9.3	7.9	8.5	22.3	18.5	21.2	7.2	8.9	8.7
Q9QUJ7	Acsl4	Long-chain-fatty-acid--CoA ligase 4	Mus musculus	mus_musculus_UP000000589_10090_2022	0	180.767	180.962	203.639	164.517	148.161	180.514	99.4357	95.8216	104.683	24.6	32.1	30.3	33.4	20	28.7	21.3	21.8	19.9
Q8JZR0	Acsl5	Long-chain-fatty-acid--CoA ligase 5	Mus musculus	mus_musculus_UP000000589_10090_2022	0	1965.05	1832.54	1795.15	7669.19	6792.97	7958.38	2160.1	2167.26	2111.5	550.8	545.8	578.8	2533.9	2211.1	2400.4	665.5	674.1	700.7
Q91WC3	Acsl6	Long-chain-fatty-acid--CoA ligase 6	Mus musculus	mus_musculus_UP000000589_10090_2022	0	485.152	488.639	509.883	609.14	653.844	972.997	265.829	255.163	255.581	18	17.8	17.5	35.5	23.7	25.6	9.3	9.3	8.5
Q91VA0	Acsm1	Acyl-coenzyme A synthetase ACSM1, mitochondrial	Mus musculus	mus_musculus_UP000000589_10090_2022	0	9542.22	9949.08	10008.7	3568.49	3906.75	4553.06	5450.66	5463.1	5430.21	2346.7	2329.9	2275.4	1104.3	945.9	872.7	1277.2	1281.5	1266.9
Q8K0L3	Acsm2	Acyl-coenzyme A synthetase ACSM2, mitochondrial	Mus musculus	mus_musculus_UP000000589_10090_2022	0	49.3264	38.8727	47.5195	13.2847	16.6536	19.7997	17.8391	23.8576	23.249	10.7	10	11.5	3.8	3.2	1.4	4.7	5.3	3.6
Q3UNX5	Acsm3	Acyl-coenzyme A synthetase ACSM3, mitochondrial	Mus musculus	mus_musculus_UP000000589_10090_2022	0	780.075	782.386	787.921	625.551	684.102	727.42	709.954	651.433	570.433	229.1	227.1	228.3	210.2	198	182.2	171.1	190.9	209.3
Q8BGA8	Acsm5	Acyl-coenzyme A synthetase ACSM5, mitochondrial	Mus musculus	mus_musculus_UP000000589_10090_2022	0	1875.39	1538.84	1722.28	1772.83	1857.24	1716.28	2565.56	2270.85	2414.35	359	318.5	400.2	373.2	400.8	386.4	520.8	475.5	563.6
Q9QXG4	Acss2	Acetyl-coenzyme A synthetase, cytoplasmic	Mus musculus	mus_musculus_UP000000589_10090_2022	0	773.234	740.275	768.239	2360.94	1805.2	2746.02	926.486	845.751	854.833	235.3	233.1	239.7	841.5	557.6	718.7	261.4	260.4	273.8
Q14DH7	Acss3	Acyl-CoA synthetase short-chain family member 3, mitochondrial	Mus musculus	mus_musculus_UP000000589_10090_2022	0	488.532	379.847	305.632	1642.39	1697.89	1721.35	1472.93	1351.6	1480.62	62.5	79.1	102.4	374.9	377.9	362.9	320	301.5	320.6
P62737	Acta2	Actin, aortic smooth muscle	Mus musculus	mus_musculus_UP000000589_10090_2022	0	1094.68	6962.09	1752.35	1160.83	1126.53	947.365	999.926	1253.56	1156.34	707.3	1125.7	584.5	420.1	439.6	491.6	573.9	529.5	570.7
P60710	Actb	Actin, cytoplasmic 1	Mus musculus	mus_musculus_UP000000589_10090_2022	0	54832.3	56658.7	53783.6	37962.8	38455	37297.7	45683.6	47707.2	46969.5	21826.5	23304.1	22919.2	16238.4	16391.6	15924	19957.2	20438.7	19095.7
Q8BFZ3	Actbl2	Beta-actin-like protein 2	Mus musculus	mus_musculus_UP000000589_10090_2022	0	6629.72	5937.91	6263.11	5258.09	4472.38	4900.06	6087.27	6012.08	5595.41	1864.2	1856.8	1989.7	1284.6	1410.7	1301.2	1813.4	1896.8	1646.5
P63260	Actg1	Actin, cytoplasmic 2	Mus musculus	mus_musculus_UP000000589_10090_2022	0	2979.08	3143.97	3061.75	3821.79	3868.24	3750.16	4584.28	4732.54	5235.86	286.8	282.1	266.5	363.4	364	382.9	523.4	466.7	453.1
Q9Z2N8	Actl6a	Actin-like protein 6A	Mus musculus	mus_musculus_UP000000589_10090_2022	0	132.643	146.526	159.608	111.076	101.538	117.798	124.768	127.535	133.18	49.8	48.6	43.2	40.2	35.4	37	42.8	41.9	40.9
Q7TPR4	Actn1	Alpha-actinin-1	Mus musculus	mus_musculus_UP000000589_10090_2022	0	281.116	326.76	291.089	193.537	196.252	176.656	175.649	191.798	182.287	104.5	121.4	104.2	64.9	69.9	71	67.1	70	63.5
Q9JI91	Actn2	Alpha-actinin-2	Mus musculus	mus_musculus_UP000000589_10090_2022	0	419.055	1077.98	368.391	255.97	258.139	277.042	233.145	289.862	255.881	31.3	130.7	31.3	20.4	19.8	19.2	19.6	20.6	16.5
O88990	Actn3	Alpha-actinin-3	Mus musculus	mus_musculus_UP000000589_10090_2022	0	248.28	357.95	159.158	160.453	142.314	148.779	109.656	144.005	186.695	7	33.8	15.9	13.3	13.8	8.4	9.9	8.7	4
P57780	Actn4	Alpha-actinin-4	Mus musculus	mus_musculus_UP000000589_10090_2022	0	1635.17	1555.19	1663.01	1030.05	1028.94	1003.56	933.937	1030.18	1162.06	858.5	805.9	830	517.4	539.4	540.4	599.2	545.8	486
Q9QZB7	Actr10	Actin-related protein 10	Mus musculus	mus_musculus_UP000000589_10090_2022	0	50.8212	46.7535	53.95	66.6497	68.5913	71.615	71.4534	66.9146	76.5347	9.6	7.7	8.6	14.1	12.4	13.5	13.8	13.4	12.1
P61164	Actr1a	Alpha-centractin	Mus musculus	mus_musculus_UP000000589_10090_2022	0	162.96	176.143	165.278	181.05	179.139	171.907	193.292	196.117	162.259	26.5	26.1	25.1	27.1	27.5	28.1	25.3	30.7	29.9
Q8R5C5	Actr1b	Beta-centractin	Mus musculus	mus_musculus_UP000000589_10090_2022	0	361.945	336.997	369.114	408.127	426.227	418.758	385.739	378.755	395.943	89.9	83.6	84.8	104.9	105.6	105.8	96.7	95.1	97
P61161	Actr2	Actin-related protein 2	Mus musculus	mus_musculus_UP000000589_10090_2022	0	1136.68	1170.98	1202.88	790.996	806.163	730.584	938.24	984.578	929.311	749	763.9	753	500.6	525.8	526.3	632.8	674.9	617.8
Q99JY9	Actr3	Actin-related protein 3	Mus musculus	mus_musculus_UP000000589_10090_2022	0	994.12	1103.58	1115.24	793.281	856.421	771.848	945.453	984.441	915.82	384.2	386.1	370.7	287.6	309	298	348.1	367.7	344.6
Q9D864	Actr6	Actin-related protein 6	Mus musculus	mus_musculus_UP000000589_10090_2022	0	38.4628	35.9783	35.492	25.2971	24.8035	21.8927	29.0205	20.4452	32.3088	2.5	2.8	3	2.1	2.4	2.4	2.5	1.6	2.3
Q99JW2	Acy1	Aminoacylase-1	Mus musculus	mus_musculus_UP000000589_10090_2022	0	696.008	636.685	671.457	470.413	490.022	508.537	841.376	925.029	885.977	280.6	287.7	317.4	235.9	227.5	202.7	395.1	442.8	369.7
Q91XE4	Acy3	N-acyl-aromatic-L-amino acid amidohydrolase (carboxylate-forming)	Mus musculus	mus_musculus_UP000000589_10090_2022	0	1378.39	1380.3	1388.11	959.745	986.526	895.856	1377.91	1282.51	1299.54	382.3	379.4	372.5	245.3	271.7	255.1	362.5	355.3	368.9
P56376	Acyp1	Acylphosphatase-1	Mus musculus	mus_musculus_UP000000589_10090_2022	0	263.883	282.293	306.286	272.314	272.503	260.665	263.59	289.724	297.871	153.1	138.8	134.6	129.9	138.5	134.5	144.3	142.2	126.6
P56375	Acyp2	Acylphosphatase-2	Mus musculus	mus_musculus_UP000000589_10090_2022	0	34.407	59.9921	32.7755	112.563	87.188	93.3947	53.0024	50.7322	49.4061	15.4	27	16.2	46	46	48	20.8	21.7	22
P03958	Ada	Adenosine deaminase	Mus musculus	mus_musculus_UP000000589_10090_2022	0	145.906	130.602	145.76	50.6083	49.6136	62.3797	73.9154	60.077	59.8903	49.1	45.6	48.3	20.5	17.5	15.6	20.2	20.6	23
Q80SY6	Adal	Adenosine deaminase-like protein	Mus musculus	mus_musculus_UP000000589_10090_2022	0	23.4108	25.6573	24.2298	22.9514	24.2256	27.0715	28.484	31.227	30.0884	4.7	5.5	4.3	4.6	4.9	3.4	5	5.9	5.8
O35598	Adam10	Disintegrin and metalloproteinase domain-containing protein 10	Mus musculus	mus_musculus_UP000000589_10090_2022	0	69.634	60.3468	58.0911	48.3632	49.3883	57.1616	51.3263	60.6277	54.5111	7.4	6.4	7.2	7.3	5.7	5.5	5.5	7.4	6.4
Q9Z0F8	Adam17	Disintegrin and metalloproteinase domain-containing protein 17	Mus musculus	mus_musculus_UP000000589_10090_2022	0	32.9627	27.2182	27.1134	26.9889	32.5621	28.2614	34.0452	33.9726	38.4622	3.9	2.7	4.1	2.8	4.6	4	5.2	5.2	4.5
Q61072	Adam9	Disintegrin and metalloproteinase domain-containing protein 9	Mus musculus	mus_musculus_UP000000589_10090_2022	0	15.4308	10.4455	8.35067	9.77098	10.0416	9.1071	17.5102	10.8374	10.0455	0.1	0.4	0.3	0.3	0.2	0.2	0.2	0.2	0.3
Q8R2V5	Adap2	Arf-GAP with dual PH domain-containing protein 2	Mus musculus	mus_musculus_UP000000589_10090_2022	0	96.423	71.5256	74.8476	47.2035	54.3249	51.3043	85.9055	69.5561	97.2528	16.9	15.9	17.1	11.2	10.4	10	24.4	16.5	21.5
Q91ZS8	Adarb1	Double-stranded RNA-specific editase 1	Mus musculus	mus_musculus_UP000000589_10090_2022	0	31.7925	29.1566	57.0699	29.9105	26.4242	30.2127	32.6871	26.7565	30.3314	2.9	1.3	1.6	2.1	1.9	1.7	1.7	1.3	1.5
Q9JHI2	Adat1	tRNA-specific adenosine deaminase 1	Mus musculus	mus_musculus_UP000000589_10090_2022	0	19.6775	21.8916	16.2407	19.4574	23.1619	15.1076	18.6872	19.3412	16.7663	1.8	2.5	2.2	1.6	2.5	1.8	2	2	2
Q9D0L4	Adck1	AarF domain-containing protein kinase 1	Mus musculus	mus_musculus_UP000000589_10090_2022	0	43.9044	46.2462	43.9462	71.8556	77.7248	87.1971	61.0659	56.1445	54.8645	7.1	8.6	7.9	16.6	14.4	14.5	9.5	11.1	11.7
Q6NSR3	Adck2	Uncharacterized aarF domain-containing protein kinase 2	Mus musculus	mus_musculus_UP000000589_10090_2022	0	8.8151	7.93889	9.71706	7.85647	13.288	10.71	4.32564	4.98147	9.89167	1.3	0.9	1	1.8	1.7	1.1	0.9	0.6	0.5
Q80V03	Adck5	Uncharacterized aarF domain-containing protein kinase 5	Mus musculus	mus_musculus_UP000000589_10090_2022	0	123.306	100.595	94.8881	86.1474	94.8781	87.8629	68.5667	77.8605	72.7887	13.4	15.7	17.3	12.9	14.1	11.8	10.4	11.2	9.4
P51830	Adcy9	Adenylate cyclase type 9	Mus musculus	mus_musculus_UP000000589_10090_2022	0	29.5564	28.8016	26.4125	15.1743	18.5765	18.8994	24.721	32.503	25.5325	3	1.8	2	0.4	1.1	1	2.9	3.3	2.9
Q9QYC0	Add1	Alpha-adducin	Mus musculus	mus_musculus_UP000000589_10090_2022	0	230.146	258.539	222.127	218.718	209.529	236.002	226.429	227.606	212.836	48.3	52.2	52	36.6	39.2	35.3	54.6	61	48.5
Q9QYB8	Add2	Beta-adducin	Mus musculus	mus_musculus_UP000000589_10090_2022	0	29.2171	34.1604	39.6013	18.6528	28.0504	23.5388	22.6627	25.6134	25.942	2	1.8	1.7	1.5	1.7	1.2	1.5	1.4	1.3
Q9QYB5	Add3	Gamma-adducin	Mus musculus	mus_musculus_UP000000589_10090_2022	0	96.5587	101.32	92.0916	93.3727	84.5662	88.2953	76.6561	81.7359	91.673	23.8	25.8	23.8	21.9	21	23.3	23.8	21.7	18.8
Q9Z0M6	Adgre5	Adhesion G protein-coupled receptor E5	Mus musculus	mus_musculus_UP000000589_10090_2022	0	7.97642	5.52583	9.52256	7.73301	9.14814	12.1856	7.05855	10.7231	11.1497	0.8	0.6	0.7	1.3	0.9	0.8	1.1	1	0.7
G5E8Q8	Adgrf5	Adhesion G protein-coupled receptor F5	Mus musculus	mus_musculus_UP000000589_10090_2022	0	42.6847	42.1442	40.9372	28.9116	31.9775	26.4624	28.3385	23.8016	34.2704	2.3	2.1	2.3	1.4	1.9	1.6	1.7	1.4	1.5
Q8R0T6	Adgrg3	Adhesion G protein-coupled receptor G3	Mus musculus	mus_musculus_UP000000589_10090_2022	0	15.8299	15.3495	14.3224	16.1148	15.0599	13.7524	15.0114	13.6293	13.354	1.7	1.8	1.7	1.7	1.9	2	1.8	1.5	1.7
B7ZCC9	Adgrg4	Adhesion G-protein coupled receptor G4	Mus musculus	mus_musculus_UP000000589_10090_2022	0	104.038	106.406	104.436	16.8861	24.7917	43.762	8.17261	60.4242	27.0722	0.8	0.8	0.8	0.3	0.2	0.1	0.2	0.5	0.1
Q8JZZ7	Adgrl2	Adhesion G protein-coupled receptor L2	Mus musculus	mus_musculus_UP000000589_10090_2022	0	29.2012	28.3919	33.3487	21.1857	15.3977	16.7853	25.2347	21.2306	22.6125	2.8	2.5	2.8	1.6	1.6	2	2.2	2	2.3
P00329	Adh1	Alcohol dehydrogenase 1	Mus musculus	mus_musculus_UP000000589_10090_2022	0	29532.2	29585.8	27153.1	32166.6	28347.9	29498.6	24716.4	25007.4	24926.6	9844.1	10947.6	10873.3	12963.4	12918.5	14119.4	10451.5	10403.2	10699.8
Q9QYY9	Adh4	All-trans-retinol dehydrogenase [NAD(+)] ADH4	Mus musculus	mus_musculus_UP000000589_10090_2022	0	864.992	624.713	547.143	1144.06	1401.63	1240.52	2485.4	2575.75	2277.88	143.1	168.7	223.7	350.3	389.3	312.6	611.8	698	655.9
P28474	Adh5	Alcohol dehydrogenase class-3	Mus musculus	mus_musculus_UP000000589_10090_2022	0	6273.35	5833.37	5890.59	4771.17	4997.89	4772.24	6019.07	6137.5	5772.1	1764.6	1683.7	1744.7	1541.6	1607.9	1613.7	1831.3	1904.2	1926.7
Q8R0N6	Adhfe1	Hydroxyacid-oxoacid transhydrogenase, mitochondrial	Mus musculus	mus_musculus_UP000000589_10090_2022	0	1122.3	1208.17	1179.56	740.537	818.088	829.757	802.139	761.122	804.075	332	347.7	316.6	220.9	219.4	195.1	213	204.9	214.4
Q99JT9	Adi1	Acireductone dioxygenase	Mus musculus	mus_musculus_UP000000589_10090_2022	0	756.777	731.861	707.662	843.991	864.357	820.46	968.473	993.125	943.082	411.6	397.8	415.5	448.4	474.9	471.3	541.2	549.6	556.5
Q60994	Adipoq	Adiponectin	Mus musculus	mus_musculus_UP000000589_10090_2022	0	61.5919	73.426	67.4574	42.1043	38.46	45.196	50.8993	43.7615	55.2786	16.9	18.6	16	13.3	12.6	12.4	15	12.6	15.1
Q8BQS5	Adipor2	Adiponectin receptor protein 2	Mus musculus	mus_musculus_UP000000589_10090_2022	0	31.5938	43.9628	43.7514	30.8201	35.7707	35.7192	42.8669	42.8406	28.7379	13.6	12.1	8.8	10.2	7.7	6.9	5.3	10.2	12.3
P55264	Adk	Adenosine kinase	Mus musculus	mus_musculus_UP000000589_10090_2022	0	10224.2	9520.5	10638	9848.73	9920.48	9060.5	13295.2	13539	13468.4	3360.5	3127.1	3262.5	3002	3328.6	3325	4353.6	4487.5	4390.9
Q9Z103	Adnp	Activity-dependent neuroprotector homeobox protein	Mus musculus	mus_musculus_UP000000589_10090_2022	0	21.4854	22.4734	17.9069	17.0618	15.9968	17.5319	16.4033	15.0462	16.7341	2.5	3	2.8	2.3	1.6	2.2	2.4	1.8	1.7
Q6PDY2	Ado	2-aminoethanethiol dioxygenase	Mus musculus	mus_musculus_UP000000589_10090_2022	0	115.844	102.694	120.291	132.05	137.276	135.679	127.626	132.183	138.569	33	33.3	36	50.5	47.1	41.1	40.5	46	38
Q8VDL4	Adpgk	ADP-dependent glucokinase	Mus musculus	mus_musculus_UP000000589_10090_2022	0	79.158	85.7074	77.2078	73.1281	73.3352	75.1304	63.4118	56.2191	68.9807	21.5	22.3	21.6	20.9	20.7	20	18.7	18.7	17.7
P54923	Adprh	ADP-ribosylhydrolase ARH1	Mus musculus	mus_musculus_UP000000589_10090_2022	0	50.9612	54.6266	51.831	57.255	59.9	62.7181	54.9524	54.6183	67.2972	9.5	10.4	9.2	10.5	10.3	10	11.3	9.9	10.5
Q99KS6	Adprm	Manganese-dependent ADP-ribose/CDP-alcohol diphosphatase	Mus musculus	mus_musculus_UP000000589_10090_2022	0	21.6056	20.8146	17.8585	20.2878	13.2437	14.348	16.4599	16.7368	16.8317	2.9	3.4	3.7	2.7	2.9	4	3.1	3	3
Q8CG72	Adprs	ADP-ribosylhydrolase ARH3	Mus musculus	mus_musculus_UP000000589_10090_2022	0	213.967	212.493	221.525	270.704	248.441	224.114	208.854	213.216	216.681	78.7	76.1	74.6	83.3	87.5	91.9	73.9	76.6	77.1
Q9JKV1	Adrm1	Proteasomal ubiquitin receptor ADRM1	Mus musculus	mus_musculus_UP000000589_10090_2022	0	633.276	598.558	661.965	724.202	682.851	654.691	662.089	632.864	684.815	158.6	149	167.3	206.9	211.6	230.2	173	185.4	187.1
P54822	Adsl	Adenylosuccinate lyase	Mus musculus	mus_musculus_UP000000589_10090_2022	0	220.416	254.266	254.974	223.703	247.285	231.612	198.98	228.428	237.811	66.9	71	66.8	61.6	65.8	69.6	66.7	68.4	60
P28650	Adss1	Adenylosuccinate synthetase isozyme 1	Mus musculus	mus_musculus_UP000000589_10090_2022	0	207.823	243.983	174.778	212.165	207.598	188.911	370.045	333.52	340.145	41.3	57.6	49.9	48.2	53.6	54.8	85.9	82.8	94.2
P46664	Adss2	Adenylosuccinate synthetase isozyme 2	Mus musculus	mus_musculus_UP000000589_10090_2022	0	479.165	425.87	425.18	549.671	565.155	573.164	515.793	484.913	526.259	119	119.3	129.3	173.3	158.5	158.1	151.3	145.5	150.2
Q8C138	Adtrp	Androgen-dependent TFPI-regulating protein	Mus musculus	mus_musculus_UP000000589_10090_2022	0	37.9605	36.7051	19.03	37.9756	33.7724	29.7498	36.1721	34.4084	32.5456	4.6	13.6	17.8	5.7	5.9	25.8	2.7	17.5	22.1
Q80YS6	Afap1	Actin filament-associated protein 1	Mus musculus	mus_musculus_UP000000589_10090_2022	0	12.7687	13.1417	12.7439	12.5451	4.80273	NA	5.16031	8.51687	12.6392	0.4	0.4	0.4	NA	0.2	0.4	0.4	0.3	0.2
Q9QZQ1	Afdn	Afadin	Mus musculus	mus_musculus_UP000000589_10090_2022	0	267.84	255.985	269.901	177.165	187.706	168.472	234.749	233.358	236.443	49	45.9	49.4	31.8	32.9	35.1	44.4	41.4	43.3
Q3V384	Afg1l	AFG1-like ATPase	Mus musculus	mus_musculus_UP000000589_10090_2022	0	287.872	247.956	268.25	312.08	327.763	312.776	300.446	306.012	293.629	26	30.8	39.2	34.3	36.6	38.7	51.7	48.7	72.8
Q920A7	Afg3l1	AFG3-like protein 1	Mus musculus	mus_musculus_UP000000589_10090_2022	0	230.067	223.047	237.547	416.45	435.732	430.542	280.667	259.405	271.064	33.8	27	32.4	63.6	65	61.5	45.6	38.8	42.4
Q8JZQ2	Afg3l2	AFG3-like protein 2	Mus musculus	mus_musculus_UP000000589_10090_2022	0	494.224	494.853	517.262	619.506	655.161	705.967	550.373	548.278	534.23	124.9	119.4	123.2	173.2	159.2	154.6	131.3	133.5	135
O89020	Afm	Afamin	Mus musculus	mus_musculus_UP000000589_10090_2022	0	126.01	141.435	99.7725	88.5515	80.068	91.1172	71.8404	86.1845	94.0803	9.3	12.7	11.5	9.4	7.5	7.9	9	8.1	6.7
Q8K4H1	Afmid	Kynurenine formamidase	Mus musculus	mus_musculus_UP000000589_10090_2022	0	458.906	401.714	431.459	329.905	368.868	365.226	619.826	492.889	572.442	175.9	166.6	184.4	150.4	156.8	139.2	219.7	212.4	257.9
Q80WT5	Aftph	Aftiphilin	Mus musculus	mus_musculus_UP000000589_10090_2022	0	39.1689	37.5727	37.5216	35.5289	35.4956	41.7079	38.3577	35.6934	38.6729	6	6.3	6.5	6.9	5.7	6.1	6.4	6.3	6.5
Q64191	Aga	N(4)-(beta-N-acetylglucosaminyl)-L-asparaginase	Mus musculus	mus_musculus_UP000000589_10090_2022	0	189.516	227.369	186.263	219.551	214.674	186.623	184.945	188.101	162.482	28.9	47.4	43.9	45.3	46.7	45.3	36.8	41	40.3
Q8VHH5	Agap3	Arf-GAP with GTPase, ANK repeat and PH domain-containing protein 3	Mus musculus	mus_musculus_UP000000589_10090_2022	0	19.7097	16.163	15.4624	16.5112	14.9919	6.78534	12.603	10.4958	12.1581	1.2	1.4	1.8	0.4	1.6	1.3	1.2	1.1	1.3
Q8K2K6	Agfg1	Arf-GAP domain and FG repeat-containing protein 1	Mus musculus	mus_musculus_UP000000589_10090_2022	0	102.01	113.438	132.82	96.4182	104.836	92.6552	92.9274	110.172	102.605	26.4	22.2	22.8	24.8	24.2	24.1	21.1	25.2	20.7
Q80WC7	Agfg2	Arf-GAP domain and FG repeat-containing protein 2	Mus musculus	mus_musculus_UP000000589_10090_2022	0	41.7098	32.5989	32.6031	31.4061	25.533	23.9693	39.2066	38.833	37.2747	14.4	14.9	15	10.9	11.3	14.6	16.1	18.5	14.2
Q9ESW4	Agk	Acylglycerol kinase, mitochondrial	Mus musculus	mus_musculus_UP000000589_10090_2022	0	219.265	226.807	211.515	307.606	319.231	316.747	283.884	274.306	278.119	53.4	55.3	51.2	81.7	78.5	77.9	70.8	68.8	72.9
F8VPN4	Agl	Glycogen debranching enzyme	Mus musculus	mus_musculus_UP000000589_10090_2022	0	1335.77	1357.26	1350.25	1255.23	1224.26	1269.51	1608.42	1864.38	1851.7	379.1	375.2	373	356.8	343.7	358.6	529	530.1	457.1
A2AS89	Agmat	Agmatinase, mitochondrial	Mus musculus	mus_musculus_UP000000589_10090_2022	0	1149.46	1033.28	1083.58	1052.43	1162.77	1108.87	1694.28	1473.14	1440.22	492.1	490.1	519.9	509.8	516.4	473.8	662.6	682.4	770.8
Q8BS35	Agmo	Alkylglycerol monooxygenase	Mus musculus	mus_musculus_UP000000589_10090_2022	0	70.21	66.7191	68.7296	79.789	60.9987	78.9469	66.7884	41.0709	61.7039	11	10.8	10.6	14.4	10.7	13.5	10.5	8	11.2
Q8CJG1	Ago1	Protein argonaute-1	Mus musculus	mus_musculus_UP000000589_10090_2022	0	90.2084	93.5381	98.1882	65.3781	60.0681	69.2921	73.2523	77.6019	74.6519	12.6	12	14.1	9	7.1	8.7	10.1	10.7	10.4
Q8CJG0	Ago2	Protein argonaute-2	Mus musculus	mus_musculus_UP000000589_10090_2022	0	88.0002	95.8928	87.8328	88.3795	77.8321	71.7804	89.5323	92.6389	81.113	13.6	14.8	13.8	11.2	11.3	13.3	12	14.4	12.9
Q8CJF8	Ago4	Protein argonaute-4	Mus musculus	mus_musculus_UP000000589_10090_2022	0	36.5935	41.3081	36.7937	46.4037	30.5079	43.2508	44.2293	30.2003	45.8544	0.8	0.8	0.7	0.9	0.6	0.9	0.9	0.6	0.9
Q8K3K7	Agpat2	1-acyl-sn-glycerol-3-phosphate acyltransferase beta	Mus musculus	mus_musculus_UP000000589_10090_2022	0	788.104	736.909	807.472	1624.54	1627.5	2112.58	1009.21	983.01	1020.45	227.3	208.4	218.3	593.7	464.5	447.7	283.8	276.8	282.5
Q9D517	Agpat3	1-acyl-sn-glycerol-3-phosphate acyltransferase gamma	Mus musculus	mus_musculus_UP000000589_10090_2022	0	251.205	242.278	251.578	535.924	568.469	492.222	251.257	243.146	287.548	68.6	66.2	72.2	142.2	152.2	147.2	74.1	68.4	68.7
Q9D1E8	Agpat5	1-acyl-sn-glycerol-3-phosphate acyltransferase epsilon	Mus musculus	mus_musculus_UP000000589_10090_2022	0	30.5537	43.0372	31.5207	30.5721	35.4654	47.2782	39.8736	37.1786	38.0312	5.5	7.5	5	9.4	6.2	6.5	7.3	5.6	7.9
Q8C0I1	Agps	Alkyldihydroxyacetonephosphate synthase, peroxisomal	Mus musculus	mus_musculus_UP000000589_10090_2022	0	43.1296	38.7452	42.9508	49.9053	46.0073	51.1958	37.9892	44.5863	40.7668	5.9	5.9	6.2	6.2	7	8.1	6.3	6.5	5.8
A2ASQ1	Agrn	Agrin	Mus musculus	mus_musculus_UP000000589_10090_2022	0	48.6192	47.1443	45.3865	28.254	31.6679	25.2833	30.3791	31.8797	36.7652	3.2	2.9	3.1	1.4	1.8	1.9	2.8	2.1	1.7
P11859	Agt	Angiotensinogen	Mus musculus	mus_musculus_UP000000589_10090_2022	0	185.389	172.316	164.673	108.819	122.468	134.084	211.881	200.132	198.339	31.9	33.4	34.1	26.5	24.1	21.8	39.3	39.1	42.3
O35423	Agxt	Alanine--glyoxylate aminotransferase	Mus musculus	mus_musculus_UP000000589_10090_2022	0	4697.26	4273.32	3955.2	2157.76	2500.23	2472.47	3504.3	3382.89	3345.29	868.9	947.7	1019.7	533.5	559.4	472.6	729.9	765.7	779.8
Q3UEG6	Agxt2	Alanine--glyoxylate aminotransferase 2, mitochondrial	Mus musculus	mus_musculus_UP000000589_10090_2022	0	2070.69	2112.71	2262.66	2858.39	2894.53	3173.12	2883.24	2698.81	2555.07	908.3	845.9	870.7	1370.5	1263.9	1240.6	1093.1	1156.2	1271.1
Q8CJF7	Ahctf1	Protein ELYS	Mus musculus	mus_musculus_UP000000589_10090_2022	0	82.06	79.9055	78.4379	63.9917	72.2565	66.1977	73.3763	67.8485	69.637	5.3	5.7	6.4	5	5.5	4.3	5.8	6	6.3
P50247	Ahcy	Adenosylhomocysteinase	Mus musculus	mus_musculus_UP000000589_10090_2022	0	40569.9	35503.8	38764.6	27035.6	29739.9	28121.2	51859.6	51930.4	50903.6	12881.8	12357	13702.8	10644.4	11286	9971.4	18197.5	18553.8	18315.6
Q80SW1	Ahcyl1	S-adenosylhomocysteine hydrolase-like protein 1	Mus musculus	mus_musculus_UP000000589_10090_2022	0	205.468	225.225	231.123	245.976	255.149	248.844	266.427	264.587	264.779	37.1	34.6	32.8	39.5	38.4	37.5	41.2	41.3	42.2
Q68FL4	Ahcyl2	Putative adenosylhomocysteinase 3	Mus musculus	mus_musculus_UP000000589_10090_2022	0	370.485	401.625	361.033	424.746	422.571	438.26	417.59	433.664	427.476	48.8	52.1	48.1	58.9	59.5	58.7	60.4	59.7	58.8
E9Q616	Ahnak	AHNAK nucleoprotein (desmoyokin)	Mus musculus	mus_musculus_UP000000589_10090_2022	0	178.58	262.192	165.257	141.974	135.295	133.374	130.449	173.308	157.572	11.1	19.1	12.1	8.7	9.2	9.2	10.8	11.9	9.2
A0A7N9VR94	Ahnak2	AHNAK nucleoprotein 2	Mus musculus	mus_musculus_UP000000589_10090_2022	0	30.9641	59.6068	30.8658	24.4747	28.0123	23.8645	15.3728	31.5079	30.323	2.1	3.2	2.3	1.7	0.4	1.8	2.3	2.3	0.3
Q8BK64	Ahsa1	Activator of 90 kDa heat shock protein ATPase homolog 1	Mus musculus	mus_musculus_UP000000589_10090_2022	0	615.431	610.455	654.089	531.488	499.852	541.052	460.96	464.139	467.982	161.8	166.9	158	131.1	123.5	128.1	120.9	117.4	119.5
Q8N9S3	Ahsa2	Activator of 90 kDa heat shock protein ATPase homolog 2	Mus musculus	mus_musculus_UP000000589_10090_2022	0	35.615	40.0109	45.9643	34.5626	30.6501	30.541	31.4851	34.3581	42.7974	12.7	11.4	10.5	6.6	9	10	12.1	9.9	9
P29699	Ahsg	Alpha-2-HS-glycoprotein	Mus musculus	mus_musculus_UP000000589_10090_2022	0	965.918	943.466	814.863	429.817	523.32	470.677	821.506	979.759	910.486	262.3	263.3	276.6	112.7	136	120.3	252.3	255.9	225.5
Q9CY02	Ahsp	Alpha-hemoglobin-stabilizing protein	Mus musculus	mus_musculus_UP000000589_10090_2022	0	10.3245	19.7857	11.8536	NA	8.52766	4.49866	3.38107	NA	NA	2.1	8.6	4.4	2	3.7	NA	NA	NA	1
A2AS37	AI182371	Expressed sequence AI182371	Mus musculus	mus_musculus_UP000000589_10090_2022	0	29.8769	34.0306	34.0675	21.8908	18.9754	19.0902	26.1416	29.3765	22.6229	8.6	9	7.5	4	5.2	5.8	6.2	8	6.7
O70200	Aif1	Allograft inflammatory factor 1	Mus musculus	mus_musculus_UP000000589_10090_2022	0	31.8656	30.7161	30.887	12.7991	18.2794	11.6281	23.2443	25.1437	17.9763	15.2	17.7	16.5	4.9	9.3	4.1	4.9	9.7	10.5
Q9Z0X1	Aifm1	Apoptosis-inducing factor 1, mitochondrial	Mus musculus	mus_musculus_UP000000589_10090_2022	0	3730.76	3633.88	3568.55	3640.28	3898.2	4211.4	4281.05	4262.03	4146.82	1210.1	1244	1265.8	1471.2	1388.5	1267.7	1461.4	1502.7	1502.5
Q8BUE4	Aifm2	Ferroptosis suppressor protein 1	Mus musculus	mus_musculus_UP000000589_10090_2022	0	190.75	168.508	176.872	794.019	798.136	728.001	197.924	172.423	213.36	38.6	38.5	41.2	161.8	180.5	181.6	46.6	34.8	42.7
P31230	Aimp1	Aminoacyl tRNA synthase complex-interacting multifunctional protein 1	Mus musculus	mus_musculus_UP000000589_10090_2022	0	480.596	521.501	497.264	514.239	533.516	519.034	508.387	501.458	541.406	172.6	193.2	175.2	205.4	175.1	199.1	175.6	165.4	180.6
Q8R010	Aimp2	Aminoacyl tRNA synthase complex-interacting multifunctional protein 2	Mus musculus	mus_musculus_UP000000589_10090_2022	0	173.754	152.343	160.897	168.574	181.186	150.847	181.273	182.373	192.159	56.6	55.4	60.9	60.6	65	65	68.2	69.6	68
O08915	Aip	AH receptor-interacting protein	Mus musculus	mus_musculus_UP000000589_10090_2022	0	192.749	191.142	188.132	170.089	193.979	160.276	224.346	199.209	209.502	58.4	61.9	62.1	47.5	56.6	51.7	65.9	64.5	67.1
Q9R0Y5	Ak1	Adenylate kinase isoenzyme 1	Mus musculus	mus_musculus_UP000000589_10090_2022	0	21.5423	337.806	26.3574	15.2434	19.5402	19.298	15.542	19.5627	20.7392	9.1	140.3	5.9	4.7	5.3	5.4	6.6	5	5.7
Q9WTP6	Ak2	Adenylate kinase 2, mitochondrial	Mus musculus	mus_musculus_UP000000589_10090_2022	0	9738.25	9225.8	9010.17	9060.6	9875.61	9870.46	9963.17	9651.73	10316.1	3742.3	3899.2	4072.5	4110.9	4097.2	3702.6	4308.2	4101.2	4221
Q9WTP7	Ak3	GTP:AMP phosphotransferase AK3, mitochondrial	Mus musculus	mus_musculus_UP000000589_10090_2022	0	6295.77	6326.33	6281.95	6860.94	6981.01	6980.58	8345.93	7791.56	7961.11	3582.9	3646.2	3669.1	4022.4	4056.7	3817.4	4592.1	4487	4677.9
Q9WUR9	Ak4	Adenylate kinase 4, mitochondrial	Mus musculus	mus_musculus_UP000000589_10090_2022	0	1500.86	1467.85	1381.53	1084.14	1048.89	1019.7	1314.69	1412.51	1474.5	655	681.1	716.9	478.4	493.7	509.1	708.8	686.7	637.6
O08715	Akap1	A-kinase anchor protein 1, mitochondrial	Mus musculus	mus_musculus_UP000000589_10090_2022	0	194.151	207.539	201.904	316.924	311.244	370.801	218.071	210.708	203.523	29.1	29.3	30.9	53.4	43.5	42.5	29.2	30.6	30.3
O88845	Akap10	A-kinase anchor protein 10, mitochondrial	Mus musculus	mus_musculus_UP000000589_10090_2022	0	16.1066	15.8851	16.038	14.9009	17.1412	16.3879	15.9905	16.21	13.0083	3	3	3	2.5	2.6	3.1	2	2.9	2.4
Q9WTQ5	Akap12	A-kinase anchor protein 12	Mus musculus	mus_musculus_UP000000589_10090_2022	0	21.1452	33.2395	22.0851	25.0466	19.1637	25.4226	17.0042	20.4407	17.8662	2.1	3.3	2.1	2.4	2	2.4	1.9	1.9	1.6
E9Q394	Akap13	A-kinase anchor protein 13	Mus musculus	mus_musculus_UP000000589_10090_2022	0	51.2075	55.4899	51.6137	52.4621	49.0679	56.6157	48.3089	41.7827	48.0523	4.9	4.9	4.6	3.4	2.8	3.3	4.4	2.5	2.9
O54931	Akap2	A-kinase anchor protein 2	Mus musculus	mus_musculus_UP000000589_10090_2022	0	69.1617	78.2219	70.6962	83.5951	81.6209	81.3114	63.0617	70.9088	70.774	11.6	13.2	10.3	15.6	14.8	14.7	12.2	11	10.4
Q9DBR0	Akap8	A-kinase anchor protein 8	Mus musculus	mus_musculus_UP000000589_10090_2022	0	68.9007	67.6482	65.0276	53.6973	57.2988	52.8335	54.4301	56.0792	59.3637	11.2	11.4	10.7	8.3	8.9	8.6	9.9	9.3	8.5
Q9R0L7	Akap8l	A-kinase anchor protein 8-like	Mus musculus	mus_musculus_UP000000589_10090_2022	0	16.8401	15.382	18.3638	11.938	16.4143	11.701	13.6786	11.3676	17.2126	2.8	2.4	2.6	2.1	2.7	2	2.2	1.8	2.2
Q70FJ1	Akap9	A-kinase anchor protein 9	Mus musculus	mus_musculus_UP000000589_10090_2022	0	82.5196	80.1755	82.8188	83.6709	85.7697	87.2257	87.1587	85.6474	93.0346	4.1	4.6	4.4	5.6	4.8	5	5.4	4.7	5
Q9JII6	Akr1a1	Aldo-keto reductase family 1 member A1	Mus musculus	mus_musculus_UP000000589_10090_2022	0	7031.68	6798.7	6603.3	8280.96	8742.82	8135.12	9650.49	9066.75	9246.66	2882.6	2901.6	3058.3	3592.3	3852.3	3581.5	3951.4	3948.2	4133.4
P45376	Akr1b1	Aldo-keto reductase family 1 member B1	Mus musculus	mus_musculus_UP000000589_10090_2022	0	370.426	441.32	365.031	235.627	234.466	262.489	319.91	339.642	328.482	116.2	137.6	116.4	77.5	73.3	68.2	102	265.5	101.4
G5E895	Akr1b10	Aldo-keto reductase family 1, member B10 (aldose reductase)	Mus musculus	mus_musculus_UP000000589_10090_2022	0.00487433	10.1317	9.95152	7.37898	6.7465	NA	NA	4.69525	4.69632	NA	0.5	0.8	0.8	NA	NA	0.6	NA	0.2	0.4
P21300	Akr1b7	Aldo-keto reductase family 1 member B7	Mus musculus	mus_musculus_UP000000589_10090_2022	0.000925	NA	4.32515	2.45078	9.3336	4.16984	9.69328	10.5442	7.11741	8.24709	0.1	0.2	NA	0.5	0.2	0.4	0.4	0.3	0.5
P45377	Akr1b8	Aldose reductase-related protein 2	Mus musculus	mus_musculus_UP000000589_10090_2022	0	49.3502	63.8882	48.7117	28.0599	30.7407	26.6713	26.0451	36.8133	35.9225	12.7	17.3	12.6	7.9	8.8	7.8	10.4	10.4	7.8
Q9JLI0	Akr1c12	Aldo-keto reductase a	Mus musculus	mus_musculus_UP000000589_10090_2022	0	5093.6	5119.03	4929.25	4156.02	4202.19	4196.49	4626.05	4982.21	4813.52	1367.2	1505.1	1516.3	1193.2	1203	1112.5	1389.8	1438.9	1346
Q8VC28	Akr1c13	Aldo-keto reductase family 1 member C13	Mus musculus	mus_musculus_UP000000589_10090_2022	0	1374.09	1359.84	1483.15	1336.14	1362.91	1368.32	1357.91	1475.2	1501.97	266.4	283.4	273.4	260.9	276.7	271.6	295.1	294.5	286.7
Q91WT7	Akr1c14	3-alpha-hydroxysteroid dehydrogenase type 1	Mus musculus	mus_musculus_UP000000589_10090_2022	0	4030.95	4420.45	4468.68	2443.7	2225.14	2633.49	3201.63	3327.87	3403.43	2014.5	1940	1831.2	1140.3	1033.2	1061.7	1461.3	1456.6	1474.7
G3X9Y6	Akr1c19	Aldo-keto reductase family 1, member C19	Mus musculus	mus_musculus_UP000000589_10090_2022	0	1632.88	1688.73	1490.03	1575.61	1554.55	1333.33	1899.31	1711.25	1915.91	296.3	332.7	330.7	312.9	347.6	353.3	404.7	376.8	418.1
Q8VC77	Akr1c20	Akr1c20 protein	Mus musculus	mus_musculus_UP000000589_10090_2022	0	217.634	196.884	230.913	246.712	294.427	301.252	446.642	322.613	349.203	53.6	46.1	56.8	81.1	51.8	76.7	79.4	75.3	99.9
P70694	Akr1c6	Estradiol 17 beta-dehydrogenase 5	Mus musculus	mus_musculus_UP000000589_10090_2022	0	15027.2	15011.4	15433.2	5370.04	5837.05	7016.17	12254.3	11942.4	11348.7	4164.2	4013.5	4058	1848.5	1541.2	1422.2	3091.2	3258.1	3319.5
Q8VCX1	Akr1d1	Aldo-keto reductase family 1 member D1	Mus musculus	mus_musculus_UP000000589_10090_2022	0	2318.15	2021.61	1945.98	3027.3	3160.54	2629.98	4927	4716.25	4964.97	559.6	585.4	661.8	814.2	924.9	867.9	1450.4	1448.3	1470.6
Q9DCT1	Akr1e2	1,5-anhydro-D-fructose reductase	Mus musculus	mus_musculus_UP000000589_10090_2022	0	333.698	326.321	339.314	581.515	540.992	547.952	514.319	457.914	502.463	104.3	105.4	104.2	165	168.5	171.7	152.9	147.5	157.5
Q8CG76	Akr7a2	Aflatoxin B1 aldehyde reductase member 2	Mus musculus	mus_musculus_UP000000589_10090_2022	0	4274.89	4058.61	4064.48	3087.06	3205.74	2904.03	3153.6	3474.36	3142.03	1557.4	1631.3	1641.6	1033.8	1117.5	1102.2	1111.2	1200.8	1156.8
P31750	Akt1	RAC-alpha serine/threonine-protein kinase	Mus musculus	mus_musculus_UP000000589_10090_2022	0	10.253	16.5036	15.3214	12.139	12.5909	11.4722	11.5269	12.7974	12.8248	3.2	3.4	2.1	1.9	2.5	2.6	2.7	2.6	2.3
Q9D1F4	Akt1s1	Proline-rich AKT1 substrate 1	Mus musculus	mus_musculus_UP000000589_10090_2022	0	102.169	86.2001	84.1683	100.854	127.355	138.579	104.63	105.571	105.922	25.6	23.5	24.1	40.5	37.9	30.6	30.9	30.9	36.7
Q60823	Akt2	RAC-beta serine/threonine-protein kinase	Mus musculus	mus_musculus_UP000000589_10090_2022	0	105.634	93.9586	92.7281	85.6253	87.3062	99.9809	94.8513	107.881	83.4366	17.9	18.7	19.7	20.7	17.4	16	18	20.8	18.5
P10518	Alad	Delta-aminolevulinic acid dehydratase	Mus musculus	mus_musculus_UP000000589_10090_2022	0	1057.78	1017.61	979.492	976.681	1019.96	1025.01	1154.1	1089.31	1072.27	689.6	697.9	755.8	753.4	732.2	697.9	776.3	789.8	817.1
Q8VC19	Alas1	5-aminolevulinate synthase, non-specific, mitochondrial	Mus musculus	mus_musculus_UP000000589_10090_2022	0	51.2215	60.3651	60.8675	67.8376	51.0537	74.9674	43.2358	31.3165	41.8609	26.7	24.8	23.6	30.8	21.3	27.5	16.3	12.7	17.9
P07724	Alb	Albumin	Mus musculus	mus_musculus_UP000000589_10090_2022	0	28245.1	30294.4	25667.7	32634.7	32078.2	34495	24272.7	26641.2	28657.6	7214.9	8223.6	8250.2	8647.3	8231.6	8190.8	7635.5	7232.8	6292.9
F8VQ07	Albfm1	Albumin superfamily member 1	Mus musculus	mus_musculus_UP000000589_10090_2022	0	4.43142	5.02881	4.67109	2.8136	NA	6.33734	4.64181	2.53637	2.71842	0.3	0.2	0.3	0.2	NA	0.1	0.2	0.2	0.3
Q61490	Alcam	CD166 antigen	Mus musculus	mus_musculus_UP000000589_10090_2022	0	419.244	461.658	457.858	167.495	149.288	169.438	220.993	266.817	237.307	100.9	100.3	95.6	38	31.7	35.3	52.2	58.7	45.4
Q571I9	Aldh16a1	Aldehyde dehydrogenase family 16 member A1	Mus musculus	mus_musculus_UP000000589_10090_2022	0	609.709	481.329	534.938	802.933	769.343	486.34	1238.09	1087.78	1207.38	178.5	158.8	197.9	168.5	263.6	274.2	403.7	378.5	442.6
P24549	Aldh1a1	Aldehyde dehydrogenase 1A1	Mus musculus	mus_musculus_UP000000589_10090_2022	0	19544.6	18346.6	17802.8	33106.2	33866.4	33321.8	36681.5	34365.8	34052.8	7317	7554.5	8263.8	13692.7	14119.8	13606.9	13745.6	14092.9	14414.7
Q9JHW9	Aldh1a3	Aldehyde dehydrogenase family 1 member A3	Mus musculus	mus_musculus_UP000000589_10090_2022	0.000925	225.912	183.706	255.231	213.523	200.07	156.723	NA	350.354	357.315	16.3	7.6	15.2	6	9.1	8.8	26.1	25.5	NA
O35945	Aldh1a7	Aldehyde dehydrogenase, cytosolic 1	Mus musculus	mus_musculus_UP000000589_10090_2022	0	18636.7	17465	16122.4	34616.1	34073.3	34759.5	33474.2	32977.3	33316.9	5502	5835	6282	10486.5	10869.4	10497.3	10346.7	10900.3	10721
Q9CZS1	Aldh1b1	Aldehyde dehydrogenase X, mitochondrial	Mus musculus	mus_musculus_UP000000589_10090_2022	0	3781.22	4257.91	2766.48	4853.59	5094.82	4312.82	6394.91	5749.43	6464.83	885.8	1258.9	1141	1304.7	1521.5	1472.1	1861.2	1699.2	1853.1
Q8R0Y6	Aldh1l1	Cytosolic 10-formyltetrahydrofolate dehydrogenase	Mus musculus	mus_musculus_UP000000589_10090_2022	0	21215.6	19072.1	18732.4	21894.2	22974.4	20826	38046.4	34797.5	34900.4	6866.8	7100.6	7799	8024	8734.6	8217.2	12959.7	13004.2	13460.5
P47738	Aldh2	Aldehyde dehydrogenase, mitochondrial	Mus musculus	mus_musculus_UP000000589_10090_2022	0	40654.1	41411.9	40774.5	30966.3	31242.4	31576.6	35789.9	34089	36017.7	12875.2	13400.8	13561.3	10760.2	10760.2	10251.4	11615.2	11384.7	11711
P47740	Aldh3a2	Aldehyde dehydrogenase family 3 member A2	Mus musculus	mus_musculus_UP000000589_10090_2022	0	4067.49	3418.29	3216.41	25265.2	25965.6	26447.6	7404.34	6182.01	7003.84	1386.1	1486.9	1741.4	11594.6	11384	10724.7	2972.4	2752.6	3275.6
Q8CHT0	Aldh4a1	Delta-1-pyrroline-5-carboxylate dehydrogenase, mitochondrial	Mus musculus	mus_musculus_UP000000589_10090_2022	0	9744.41	9260.28	9325.53	9615.58	10747.2	11529.3	12983.9	12758.4	11963.4	3441.4	3404.8	3589.1	4377.6	4098.6	3607.5	4457.9	4680.5	4918.7
Q8BWF0	Aldh5a1	Succinate-semialdehyde dehydrogenase, mitochondrial	Mus musculus	mus_musculus_UP000000589_10090_2022	0	2336.62	2330.76	2312.77	3158.47	3211.92	3306.99	3031.62	2779.21	2681.99	441.1	456.5	464.6	690	673.7	661.9	558.6	572.1	629.5
Q9EQ20	Aldh6a1	Methylmalonate-semialdehyde dehydrogenase [acylating], mitochondrial	Mus musculus	mus_musculus_UP000000589_10090_2022	0	14637.2	14485.9	14756.6	14302.4	15631.8	15639.9	18656.3	18000.8	17762.2	4949.1	4951.5	5079	5413.5	5395.5	4927	6078.7	6176.6	6321.6
Q9DBF1	Aldh7a1	Alpha-aminoadipic semialdehyde dehydrogenase	Mus musculus	mus_musculus_UP000000589_10090_2022	0	8457.58	7979.69	7931.83	7522.24	8263.33	8276.72	10016.9	9977.1	10130.7	3161.1	3165.7	3352.9	3258.3	3267.5	2876.3	4080.8	4003	4035.2
Q8BH00	Aldh8a1	2-aminomuconic semialdehyde dehydrogenase	Mus musculus	mus_musculus_UP000000589_10090_2022	0	6667.36	6481.58	6684.42	6246.97	6157.85	5833.15	7259.28	7449.07	7336.58	2632.9	2575.9	2659.7	2314	2453	2460.9	2964.5	3051.7	2965.1
Q9JLJ2	Aldh9a1	4-trimethylaminobutyraldehyde dehydrogenase	Mus musculus	mus_musculus_UP000000589_10090_2022	0	10066.1	9808.47	9617.49	13095.1	13858	14255.3	10423.9	10290.5	10383.3	2526.5	2523.2	2614.4	3794.6	3722.9	3562.6	2723.1	2741.8	2740.5
P05064	Aldoa	Fructose-bisphosphate aldolase A	Mus musculus	mus_musculus_UP000000589_10090_2022	0	1830.58	3262.21	1873.84	1936.68	1931	1892.33	1401.58	1558.62	1569.21	631.4	1024.6	641.2	664.4	535.8	747.2	605.4	587.2	570.2
A6ZI47	Aldoart2	Fructose-bisphosphate aldolase	Mus musculus	mus_musculus_UP000000589_10090_2022	0	1186.09	2079.47	1172.16	1252.41	1104.1	1265.25	910.617	1031.15	1067.79	91.2	172.4	95.5	119.4	116.4	125.7	95.8	93.1	86.9
Q91Y97	Aldob	Fructose-bisphosphate aldolase B	Mus musculus	mus_musculus_UP000000589_10090_2022	0	28147.8	26026.4	25507.9	48951	42791.3	36584.2	37479.3	38679.4	38331.9	18548.9	19763.3	21349.2	26592.1	30619.6	30652.1	28538.5	28806.7	26082
P05063	Aldoc	Fructose-bisphosphate aldolase C	Mus musculus	mus_musculus_UP000000589_10090_2022	0	274.126	279.087	282.793	193.846	211.355	211.393	268.717	251.338	233.104	70.2	66.8	70	63.7	65.3	62.6	63.6	66	76.3
Q921Q3	Alg1	Chitobiosyldiphosphodolichol beta-mannosyltransferase	Mus musculus	mus_musculus_UP000000589_10090_2022	0.00031	13.8185	11.1152	15.7624	16.9388	15.809	10.2565	15.4474	13.5149	NA	0.6	0.4	0.5	0.4	0.6	0.6	NA	0.5	0.6
Q3TZM9	Alg11	GDP-Man:Man(3)GlcNAc(2)-PP-Dol alpha-1,2-mannosyltransferase	Mus musculus	mus_musculus_UP000000589_10090_2022	0	31.933	34.2596	22.7616	35.9181	26.7841	36.6737	23.2839	24.2463	26.0579	7.9	12.9	9.9	12.5	9.3	10.7	8.1	8.9	8.7
Q8VDB2	Alg12	Dol-P-Man:Man(7)GlcNAc(2)-PP-Dol alpha-1,6-mannosyltransferase	Mus musculus	mus_musculus_UP000000589_10090_2022	0.00168738	30.364	30.3032	33.5893	38.6069	NA	30.1528	41.9557	25.6539	39.0975	1.6	1.4	1.4	1.4	NA	1.8	1.9	1.2	2
Q9D081	Alg14	UDP-N-acetylglucosamine transferase subunit ALG14 homolog	Mus musculus	mus_musculus_UP000000589_10090_2022	0	12.9046	15.3934	10.9253	10.9927	8.64394	6.6945	4.15767	5.13691	8.45641	1.3	1.8	1.6	0.9	1.2	1.6	1.1	0.7	0.6
Q9DBE8	Alg2	Alpha-1,3/1,6-mannosyltransferase ALG2	Mus musculus	mus_musculus_UP000000589_10090_2022	0	68.9813	69.0011	67.9151	73.261	74.6965	73.2613	61.7118	59.8976	58.2231	16.2	15.9	17.1	18.7	16.7	17.9	13.1	14.3	13.7
Q8K2A8	Alg3	Dol-P-Man:Man(5)GlcNAc(2)-PP-Dol alpha-1,3-mannosyltransferase	Mus musculus	mus_musculus_UP000000589_10090_2022	0	101.523	79.3362	78.3363	71.6747	79.162	90.3495	42.4447	82.0064	58.5822	23	4.4	31	6.2	29	17.5	26.1	5.2	13.2
Q9DB25	Alg5	Dolichyl-phosphate beta-glucosyltransferase	Mus musculus	mus_musculus_UP000000589_10090_2022	0	309.938	299.81	300.56	408.283	426.803	447.997	340.557	310.252	305.873	62.2	60.1	64.4	95.8	95.3	87	65.7	64.7	70.6
Q3TAE8	Alg6	Dolichyl pyrophosphate Man9GlcNAc2 alpha-1,3-glucosyltransferase	Mus musculus	mus_musculus_UP000000589_10090_2022	0	19.0451	9.90781	13.3932	16.4309	24.6121	29.6656	20.503	15.1195	31.5297	1	0.7	1.5	2.7	2.2	1.7	2.2	1.3	1.9
Q6P8H8	Alg8	Probable dolichyl pyrophosphate Glc1Man9GlcNAc2 alpha-1,3-glucosyltransferase	Mus musculus	mus_musculus_UP000000589_10090_2022	0	145.692	143.468	174.369	235.876	218.541	268.488	283.686	205.94	250.366	7.6	6.2	6.3	11.7	9.5	10.3	10.9	9	12.3
Q8VDI9	Alg9	Alpha-1,2-mannosyltransferase ALG9	Mus musculus	mus_musculus_UP000000589_10090_2022	0	32.1569	35.5501	33.4729	43.537	47.1601	40.3457	30.5035	33.6532	27.0479	10.5	11	9.9	11.2	15.4	13.8	9.5	10	9.6
Q8K1E6	Alkbh3	Alpha-ketoglutarate-dependent dioxygenase alkB homolog 3	Mus musculus	mus_musculus_UP000000589_10090_2022	0	47.0038	37.1179	45.2045	60.3114	71.4699	58.8599	47.684	58.7529	56.9829	8.3	10.6	12.6	14.9	18.4	16.6	14.1	14.4	12.5
Q3TSG4	Alkbh5	RNA demethylase ALKBH5	Mus musculus	mus_musculus_UP000000589_10090_2022	0	37.0533	30.7901	39.1263	23.8585	25.4574	21.2858	30.1472	31.4831	39.9032	8.5	6.8	7.9	5.3	5.7	5.2	8.7	7.1	6.7
Q9D6Z0	Alkbh7	Alpha-ketoglutarate-dependent dioxygenase alkB homolog 7, mitochondrial	Mus musculus	mus_musculus_UP000000589_10090_2022	0	7.45858	14.5896	12.5038	7.19391	9.77344	5.42145	14.9684	12.4257	9.99469	0.9	1	0.5	0.4	0.7	0.5	0.7	0.9	1.1
P39655	Alox12	Polyunsaturated fatty acid lipoxygenase ALOX12	Mus musculus	mus_musculus_UP000000589_10090_2022	0	17.5042	15.8091	15.3073	19.2761	23.6051	17.5201	8.68678	8.98452	9.29382	0.4	0.4	0.5	0.5	0.6	0.5	0.2	0.2	0.2
P09242	Alpl	Alkaline phosphatase, tissue-nonspecific isozyme	Mus musculus	mus_musculus_UP000000589_10090_2022	0	22.483	17.7718	22.3874	54.1458	48.2649	50.4286	23.2799	24.7508	21.3008	3.3	4.4	4.4	13.5	14	14.4	4.8	6.9	9
Q920R0	Als2	Alsin	Mus musculus	mus_musculus_UP000000589_10090_2022	0	74.1125	65.5653	77.3369	61.5049	58.1142	64.962	57.0857	56.543	54.4459	10.2	10	10.2	9.2	8.8	9.7	7.9	7.7	7.6
Q60I26	Als2cl	ALS2 C-terminal-like protein	Mus musculus	mus_musculus_UP000000589_10090_2022	0	28.0081	32.2001	32.7423	36.5951	37.8788	43.5541	34.7458	32.2848	34.7517	1.8	3.5	3.2	8.4	4.6	4.5	3.6	8.3	3.8
O08583	Alyref	THO complex subunit 4	Mus musculus	mus_musculus_UP000000589_10090_2022	0	442.268	436.906	437.755	289.841	305.677	273.341	340.109	363.472	368.484	194.4	193.3	191.8	122.1	131.5	131	157.3	161	150.2
O09174	Amacr	Alpha-methylacyl-CoA racemase	Mus musculus	mus_musculus_UP000000589_10090_2022	0	2225.37	2167.5	2220.67	2411.4	2484.4	2584.96	2148.29	2128.87	2023.69	733.7	723.7	749.2	849.2	822.6	790.1	653.6	704.2	718
Q07456	Ambp	Protein AMBP	Mus musculus	mus_musculus_UP000000589_10090_2022	0	167.24	170.541	168.658	177.979	144.181	175.33	209.27	250.365	212.964	38.8	40.9	37.9	31.2	28.7	28.3	35.6	44.4	34.7
Q9DBA8	Amdhd1	Probable imidazolonepropionase	Mus musculus	mus_musculus_UP000000589_10090_2022	0	2443.9	2582.61	2313.99	1653.82	1794.43	1444.39	2796.43	3008.45	3003.81	773.8	857.1	828.6	491.4	602.3	572.3	1022	1043.9	933.9
Q8JZV7	Amdhd2	N-acetylglucosamine-6-phosphate deacetylase	Mus musculus	mus_musculus_UP000000589_10090_2022	0	98.7218	91.3492	92.9051	124.285	122.701	126.391	108.839	127.26	132.47	26.7	31	29.9	41.2	39.4	37	45.6	46.4	38.2
Q9R049	Amfr	E3 ubiquitin-protein ligase AMFR	Mus musculus	mus_musculus_UP000000589_10090_2022	0	208.519	210.017	228.354	262.479	256.423	250.989	220.538	208.757	211.578	33.3	29.7	30	35.1	37.3	38.9	30.4	29.9	33.2
Q9DBT5	Ampd2	AMP deaminase 2	Mus musculus	mus_musculus_UP000000589_10090_2022	0	99.9297	99.4033	90.9213	79.8676	81.5367	81.8734	76.2737	88.0411	84.9349	24.1	24.1	25.3	20.8	23.9	21.5	22.4	21.5	18.3
Q8CFA2	Amt	Aminomethyltransferase, mitochondrial	Mus musculus	mus_musculus_UP000000589_10090_2022	0	378.194	330.19	297.658	491.107	483.973	445.865	469.821	430.568	391.251	105.4	116.1	132	170.8	181.4	177.6	144.8	161.2	172.9
P00687	Amy1	Alpha-amylase 1	Mus musculus	mus_musculus_UP000000589_10090_2022	0	54.0978	66.543	82.4567	71.2056	69.7291	72.4884	96.5924	80.0485	77.7181	14.1	12.1	9.8	12.7	13.7	14.1	14.9	14.6	17.6
P00688	Amy2	Pancreatic alpha-amylase	Mus musculus	mus_musculus_UP000000589_10090_2022	0	49.7474	51.1698	76.493	49.2974	47.4892	54.5907	51.849	48.5347	113.463	18.6	10.3	8.5	8.9	9.3	10.5	27.5	8.9	10.3
P53995	Anapc1	Anaphase-promoting complex subunit 1	Mus musculus	mus_musculus_UP000000589_10090_2022	0	12.1258	13.1757	10.397	12.1761	12.9688	13.1871	11.6355	13.7784	14.208	0.9	1.2	0.8	1.1	0.9	0.8	1.2	1.2	0.9
Q8R034	Anapc13	Anaphase-promoting complex subunit 13	Mus musculus	mus_musculus_UP000000589_10090_2022	0	23.7893	14.4033	29.5124	40.3317	36.8605	29.9061	24.2973	29.6171	19.6501	7.4	3.6	5.9	7.5	9.2	10.1	4.9	7.4	6.1
Q8BZQ7	Anapc2	Anaphase-promoting complex subunit 2	Mus musculus	mus_musculus_UP000000589_10090_2022	0	27.3252	28.7508	27.5289	25.3236	25.2955	24.8078	19.9398	22.4771	22.4927	3	3.1	2.5	2.9	1.9	3.1	2.5	2.7	1.5
Q91W96	Anapc4	Anaphase-promoting complex subunit 4	Mus musculus	mus_musculus_UP000000589_10090_2022	0	3.55334	1.88276	3.23431	3.31621	7.62118	2.3344	2.54361	3.56266	2.67534	0.1	0.1	0.2	0.1	0.2	0.2	0.1	0.2	0.1
Q8K1C0	Angel2	Protein angel homolog 2	Mus musculus	mus_musculus_UP000000589_10090_2022	0	3.91584	5.16325	4.38802	6.64768	2.36262	3.51221	3.30544	7.42067	9.34284	0.3	0.3	0.3	0.3	0.2	0.4	0.7	0.4	0.2
Q9R045	Angptl2	Angiopoietin-related protein 2	Mus musculus	mus_musculus_UP000000589_10090_2022	0	9.84002	7.8383	8.67459	13.7896	12.775	11.459	11.5674	17.0098	10.944	0.3	0.3	0.3	0.4	0.4	0.4	0.4	0.5	0.4
Q9R182	Angptl3	Angiopoietin-related protein 3	Mus musculus	mus_musculus_UP000000589_10090_2022	0	59.1829	45.0457	50.3517	90.6508	85.9346	88.4764	108.745	102.07	106.056	12.7	13.1	15	22.1	24.7	22.9	29.8	26.4	33.8
Q02357	Ank1	Ankyrin-1	Mus musculus	mus_musculus_UP000000589_10090_2022	0	201.507	186.294	204.085	209.996	220.675	207.75	159.332	202.116	266.898	33.4	30.3	32.7	39	39.3	30.3	43.5	29.4	23.7
G5E8K5	Ank3	Ankyrin-3	Mus musculus	mus_musculus_UP000000589_10090_2022	0	121.047	130.251	120.295	103.151	110.655	119.821	124.654	118.065	137.597	15.2	17.2	16.9	16.1	13.3	13.5	15.1	14.5	13.9
Q810B6	Ankfy1	Rabankyrin-5	Mus musculus	mus_musculus_UP000000589_10090_2022	0	102.529	98.6019	105.268	111.327	109.499	113.539	120.959	121.092	118.979	24.9	24.4	24.6	28.6	28.1	26.5	30.7	30.3	30.4
E9PUR0	Ankhd1	Ankyrin repeat and KH domain-containing 1	Mus musculus	mus_musculus_UP000000589_10090_2022	0	103.245	105.764	106.206	96.2018	97.1862	82.3061	100.203	89.0954	81.5736	5.8	5.3	5.2	5.1	5.4	5	4.8	5.4	5.2
Q6ZPS6	Ankib1	Ankyrin repeat and IBR domain-containing protein 1	Mus musculus	mus_musculus_UP000000589_10090_2022	0	11.4486	9.32007	10.3472	10.8416	10.7901	13.6395	11.5995	10.0714	11.1211	0.7	0.7	0.8	1	0.9	0.9	0.6	0.7	0.9
Q6P1H6	Ankle2	Ankyrin repeat and LEM domain-containing protein 2	Mus musculus	mus_musculus_UP000000589_10090_2022	0	53.0346	48.2423	53.5942	57.0775	65.8361	76.3505	52.4879	49.2366	49.9695	6.4	5.8	6.3	8.6	7	6.5	5.1	6.4	6.3
Q3TPE9	Ankmy2	Ankyrin repeat and MYND domain-containing protein 2	Mus musculus	mus_musculus_UP000000589_10090_2022	0	17.5883	12.8262	14.0892	26.1745	25.7955	25.8038	24.2028	25.5375	25.9154	2	1.8	2.4	3.8	4	3.9	3.8	3.7	3.5
Q99PE2	Ankra2	Ankyrin repeat family A protein 2	Mus musculus	mus_musculus_UP000000589_10090_2022	0	62.3663	91.6723	65.7618	68.7818	40.6043	49.5241	70.6404	74.9121	76.3256	4.1	5.7	3.9	3.1	2.5	4.3	4.8	4.7	4.4
Q99NH0	Ankrd17	Ankyrin repeat domain-containing protein 17	Mus musculus	mus_musculus_UP000000589_10090_2022	0	30.0925	32.829	29.9055	27.5641	38.4666	33.8215	29.4091	34.4965	37.0372	2.2	2.1	1.9	2.6	2.6	1.5	2.4	2.2	2
Q3UMR0	Ankrd27	Ankyrin repeat domain-containing protein 27	Mus musculus	mus_musculus_UP000000589_10090_2022	0.00259979	8.37704	7.58332	8.6612	8.22009	6.94748	11.9153	5.36789	6.84063	7.83641	0.4	0.5	0.4	0.7	0.3	0.4	0.4	0.4	0.4
Q505D1	Ankrd28	Serine/threonine-protein phosphatase 6 regulatory ankyrin repeat subunit A	Mus musculus	mus_musculus_UP000000589_10090_2022	0	33.1003	34.2175	32.3064	28.4592	29.7403	30.9426	34.9813	41.2066	39.6358	6.6	7.1	7	6.8	6.6	6.9	8.9	7.9	8.1
Q5SUE8	Ankrd40	Ankyrin repeat domain-containing protein 40	Mus musculus	mus_musculus_UP000000589_10090_2022	0	49.9165	35.2106	49.872	99.3005	81.1873	82.6705	45.6601	49.3076	55.9754	5.7	4	5.6	10.3	10.1	12.4	6.2	5.9	5.7
B2RXR6	Ankrd44	Serine/threonine-protein phosphatase 6 regulatory ankyrin repeat subunit B	Mus musculus	mus_musculus_UP000000589_10090_2022	0	5.37538	10.9394	6.14249	13.7528	3.1593	11.1461	8.75201	1.8059	3.21409	0.1	0.2	0.1	0.2	0.1	0.3	0.1	0	0.2
Q8BTZ5	Ankrd46	Ankyrin repeat domain-containing protein 46	Mus musculus	mus_musculus_UP000000589_10090_2022	0	43.6327	53.3753	56.9071	43.6737	38.1066	32.0058	25.2144	35.6375	30.3506	7.9	9.5	7.8	6	7.3	8.8	5.4	6.5	4.7
Q8VE42	Ankrd49	Ankyrin repeat domain-containing protein 49	Mus musculus	mus_musculus_UP000000589_10090_2022	0	12.3314	15.1106	12.5609	15.3508	15.8056	19.9723	16.4948	17.267	17.0866	2.8	2.2	3.1	4.9	3.8	3	3.8	3.9	3.6
P59672	Anks1a	Ankyrin repeat and SAM domain-containing protein 1A	Mus musculus	mus_musculus_UP000000589_10090_2022	0	44.1759	55.9313	52.2047	47.1672	47.3653	52.3041	62.326	52.4473	54.8327	4.4	4.1	4	4.6	4.5	4.2	4.8	4.2	5.3
Q80UU1	Ankzf1	Ankyrin repeat and zinc finger domain-containing protein 1	Mus musculus	mus_musculus_UP000000589_10090_2022	0	70.7744	74.178	73.8782	59.2094	62.5265	60.1466	52.6742	59.7969	63.3773	9.2	8.7	8.7	7.6	7.8	7.2	7.5	7.5	6
Q8BH79	Ano10	Anoctamin-10	Mus musculus	mus_musculus_UP000000589_10090_2022	0	9.26739	11.1693	13.2617	21.3749	21.275	19.0206	12.3952	9.93659	11.361	13.4	0.8	2.1	16.6	16.2	10.4	3.1	3.4	9
O35381	Anp32a	Acidic leucine-rich nuclear phosphoprotein 32 family member A	Mus musculus	mus_musculus_UP000000589_10090_2022	0	2146.7	2223.76	2240.21	1586.45	1478.98	1512.27	1658.89	1646.68	1589.43	1232.7	1239.7	1204.7	856.9	891.6	886	925.7	970.4	950.8
Q9EST5	Anp32b	Acidic leucine-rich nuclear phosphoprotein 32 family member B	Mus musculus	mus_musculus_UP000000589_10090_2022	0	246.363	267.24	315.805	264.161	277.538	249.765	258.857	249.601	269.828	94.3	82.9	80.4	81.6	85.1	89.7	80.7	77.2	87.4
P97822	Anp32e	Acidic leucine-rich nuclear phosphoprotein 32 family member E	Mus musculus	mus_musculus_UP000000589_10090_2022	0	102.314	104.593	76.6124	116.715	101.04	103.48	94.132	91.8047	82.7107	37.5	34.8	30.5	36.6	38.9	41.1	33.8	33.8	38
P97449	Anpep	Aminopeptidase N	Mus musculus	mus_musculus_UP000000589_10090_2022	0	533.291	630.419	556.88	452.797	445.986	492.306	515.622	511.785	483.494	144.9	162.1	142.5	127.9	114.5	118.7	129.1	137.3	139.5
Q501J2	Antkmt	Adenine nucleotide translocase lysine N-methyltransferase	Mus musculus	mus_musculus_UP000000589_10090_2022	0	38.5534	36.7911	41.1569	34.8122	38.0819	39.3299	31.931	21.4601	27.6731	10.1	9	10	10.6	8.5	9.5	7.3	5.6	8.4
Q6DFX2	Antxr2	Anthrax toxin receptor 2	Mus musculus	mus_musculus_UP000000589_10090_2022	0	12.0706	13.3182	17.9385	11.1138	11.8259	10.9115	16.3261	13.981	18.8968	3.3	1.7	2.6	2.5	2.9	2.8	2.3	3.3	3.8
P10107	Anxa1	Annexin A1	Mus musculus	mus_musculus_UP000000589_10090_2022	0	94.077	87.205	81.3299	139.332	132.261	125.102	109.966	155.148	134.967	24.7	29	29.8	38.9	40.7	47.3	41.5	46.5	36.7
P97384	Anxa11	Annexin A11	Mus musculus	mus_musculus_UP000000589_10090_2022	0	155.47	184.383	154.219	257.216	257.858	225.81	319.574	244.82	329.523	65	78	66.7	96.2	110.4	105.9	134	104.3	131.1
Q99JG3	Anxa13	Annexin A13	Mus musculus	mus_musculus_UP000000589_10090_2022	0.00031	13.294	14.2211	17.0154	14.7451	21.8498	11.9431	13.066	17.2222	13.9922	2.4	2.2	2	2	3.5	3.1	2.2	2.6	2
P07356	Anxa2	Annexin A2	Mus musculus	mus_musculus_UP000000589_10090_2022	0	210.479	306.69	192.158	729.72	659.841	792.326	258.683	384.81	283.213	81.1	135.4	92.9	353.1	293	313.9	122.6	169.8	113.1
O35639	Anxa3	Annexin A3	Mus musculus	mus_musculus_UP000000589_10090_2022	0	414.875	444.057	368.438	261.332	259.833	252.619	284.094	295.299	259.884	82.5	91.4	84.7	56.4	59.3	58.1	62.3	68	63.8
P97429	Anxa4	Annexin A4	Mus musculus	mus_musculus_UP000000589_10090_2022	0	362.747	389.895	340.137	679.846	667.748	586.401	701.563	632.495	781.862	118.8	142.6	125.4	203.4	223.1	233.2	267.8	218.4	245.1
P48036	Anxa5	Annexin A5	Mus musculus	mus_musculus_UP000000589_10090_2022	0	7056.35	5836.83	5239.27	18576.4	19266	17999.3	11002.4	11169.7	11804	1038.9	1150.3	1419	3577.5	3927.9	3819.1	2406.9	2266.3	2329.5
P14824	Anxa6	Annexin A6	Mus musculus	mus_musculus_UP000000589_10090_2022	0	1410.2	1581.51	1170.3	2172.21	2330.54	1931.74	3140.98	2959.69	3747.57	332.8	449	395.1	554.2	680.7	626.7	1084.8	876.6	930.3
Q07076	Anxa7	Annexin A7	Mus musculus	mus_musculus_UP000000589_10090_2022	0	331.02	312.904	340.053	537.327	501.277	420.903	428.454	402.508	476.738	136.9	129	134.1	171.8	204.1	216.2	201.8	160.7	182.1
O70423	Aoc3	Membrane primary amine oxidase	Mus musculus	mus_musculus_UP000000589_10090_2022	0	25.2009	149.036	32.7345	20.5546	22.7942	NA	NA	29.1795	29.8955	2.9	28.1	0.4	NA	1.1	8.6	1	11.8	NA
O54754	Aox1	Aldehyde oxidase 1	Mus musculus	mus_musculus_UP000000589_10090_2022	0	396.19	386.194	379.169	592.993	562.857	602.988	498.589	389.115	465.674	53.8	51.9	54.9	86.8	78.7	84.8	64.9	53.9	69.4
G3X982	Aox3	Aldehyde oxidase 3	Mus musculus	mus_musculus_UP000000589_10090_2022	0	20884.4	23409.5	23939.7	340.487	393.672	387.755	600.651	551.972	587.785	809.5	779.4	707	32.7	37.2	33.4	51.7	52.4	49.9
O35643	Ap1b1	AP-1 complex subunit beta-1	Mus musculus	mus_musculus_UP000000589_10090_2022	0	955.889	964.191	933.953	929.893	908.191	909.552	989.766	1039.24	1061.99	101.8	106.1	105	106	103.9	107.7	116.8	118.9	116.8
P22892	Ap1g1	AP-1 complex subunit gamma-1	Mus musculus	mus_musculus_UP000000589_10090_2022	0	319.985	290.024	310.035	351.657	354.162	335.693	338.454	338.429	339.702	67	63.9	66.5	74.3	76.5	77.5	75.6	76.9	77.2
O88512	Ap1g2	AP-1 complex subunit gamma-like 2	Mus musculus	mus_musculus_UP000000589_10090_2022	0	16.9026	16.8203	12.3374	50.7392	43.8484	46.3673	14.8123	19.2095	17.6667	0.8	1.3	1.6	7.4	7.5	9.1	2.1	2.2	2.4
P35585	Ap1m1	AP-1 complex subunit mu-1	Mus musculus	mus_musculus_UP000000589_10090_2022	0	345.534	329.743	341.481	361.652	381.286	382.704	391.762	411.605	378.926	85.5	81.6	85.9	94	98	94.5	94.4	104.1	101.8
P61967	Ap1s1	AP-1 complex subunit sigma-1A	Mus musculus	mus_musculus_UP000000589_10090_2022	0	198.734	202.572	214.316	264.128	247.646	223.595	283.208	237.485	244.167	64.7	62.2	61.1	73.5	79.2	81.4	76.9	72.5	79.9
P17426	Ap2a1	AP-2 complex subunit alpha-1	Mus musculus	mus_musculus_UP000000589_10090_2022	0	647.815	653.527	639.199	594.59	539.886	544.001	637.05	627.161	627.948	113.9	114.5	114.1	96.8	96.3	103.7	111.5	114.3	113.1
P17427	Ap2a2	AP-2 complex subunit alpha-2	Mus musculus	mus_musculus_UP000000589_10090_2022	0	489.768	490.671	483.041	456.357	450.576	462.759	506.934	494.26	502.603	133.3	136.7	134.6	127.8	123.9	124.9	142.3	142.2	142.7
Q9DBG3	Ap2b1	AP-2 complex subunit beta	Mus musculus	mus_musculus_UP000000589_10090_2022	0	865.632	866.866	842.076	806.736	782.642	764.583	847.6	824.66	832.489	237.4	245.8	242.7	221.9	228.1	232.7	250.2	246.8	249.9
P84091	Ap2m1	AP-2 complex subunit mu	Mus musculus	mus_musculus_UP000000589_10090_2022	0	704.998	739.124	674.105	686.817	629.091	650.484	774.994	740.333	710.917	175.6	187.6	177.5	155	151.8	156.4	173.8	188.9	185.2
P62743	Ap2s1	AP-2 complex subunit sigma	Mus musculus	mus_musculus_UP000000589_10090_2022	0	486.37	475.324	459.628	410.332	443.008	409.133	418.106	475.943	467.191	209.6	214.5	206.5	177.2	185.8	180.2	214.5	208.4	213.5
Q9Z1T1	Ap3b1	AP-3 complex subunit beta-1	Mus musculus	mus_musculus_UP000000589_10090_2022	0	218.143	217.493	229.119	194.803	193.271	199.903	191.359	197.187	186.592	50.8	48.6	50.1	45.1	43.8	43	42.6	44.3	43.3
O54774	Ap3d1	AP-3 complex subunit delta-1	Mus musculus	mus_musculus_UP000000589_10090_2022	0	177.078	176.068	178.198	159.625	167.641	160.407	169.281	162.432	169.058	25.1	24.4	24.3	23.2	23.9	22.9	24.1	22.4	24
Q9JKC8	Ap3m1	AP-3 complex subunit mu-1	Mus musculus	mus_musculus_UP000000589_10090_2022	0	79.1608	73.6237	68.9915	72.0691	73.2977	70.7027	60.7632	71.2281	69.4502	18.8	18.3	22.2	18.1	19.4	19.2	18	17.8	15.9
Q9DCR2	Ap3s1	AP-3 complex subunit sigma-1	Mus musculus	mus_musculus_UP000000589_10090_2022	0	83.5405	84.6243	85.8241	98.7163	100.568	109.232	69.8805	89.0806	85.2936	37.2	35.7	35.6	52.2	49.8	46.8	39.2	41	32
Q8BSZ2	Ap3s2	AP-3 complex subunit sigma-2	Mus musculus	mus_musculus_UP000000589_10090_2022	0.00031	20.2914	19.1412	18.4462	15.1252	14.2668	14.8161	22.3342	21.6022	21.2412	2.9	3.1	3.4	2.8	2.7	3.4	3.8	3.9	4.1
Q9WV76	Ap4b1	AP-4 complex subunit beta-1	Mus musculus	mus_musculus_UP000000589_10090_2022	0.00031	3.23635	3.9581	4.47024	2.08376	1.28311	2.54473	3.08023	3.68083	3.55909	0.2	0.1	0.1	0.2	0	0.1	0.1	0.1	0.2
Q9WVL1	Ap4s1	AP-4 complex subunit sigma-1	Mus musculus	mus_musculus_UP000000589_10090_2022	0	16.6526	12.0159	16.5741	19.8531	19.1507	15.2143	10.7719	16.9323	13.4532	2.1	1.5	2.1	1.9	2.4	2.5	1.7	2.1	1.3
Q3TAP4	Ap5b1	AP-5 complex subunit beta-1	Mus musculus	mus_musculus_UP000000589_10090_2022	0	21.9261	27.8374	26.3538	21.708	26.8037	26.5828	22.3328	23.5408	21.9812	1.7	1.6	1.4	1.6	1.8	1.8	1.4	1.4	1.5
Q3U829	Ap5z1	AP-5 complex subunit zeta-1	Mus musculus	mus_musculus_UP000000589_10090_2022	0	54.8686	56.0757	56.6575	60.2462	69.8414	59.9967	59.1904	68.4895	54.5675	4.5	4	4.5	4.5	5.2	4.8	4.1	4.7	4.4
O88888	Apba3	Amyloid-beta A4 precursor protein-binding family A member 3	Mus musculus	mus_musculus_UP000000589_10090_2022	0	22.6994	29.0374	28.6979	44.03	27.3084	22.1711	23.5801	24.7126	34.178	2.3	2.2	1.8	2.1	2.6	3.9	2.6	2	2.2
Q8R146	Apeh	Acylamino-acid-releasing enzyme	Mus musculus	mus_musculus_UP000000589_10090_2022	0	795.222	783.926	797.705	564.841	538.357	504.724	657.134	711.766	687.124	175.9	175	177.4	115.9	125.3	128.6	158.2	167.8	155
P28352	Apex1	DNA-(apurinic or apyrimidinic site) endonuclease	Mus musculus	mus_musculus_UP000000589_10090_2022	0	566.336	619.159	671.035	596.664	517.576	467.095	491.006	482.628	483.732	189	183.1	172.5	149.2	161	179.7	143.8	146.5	145.4
O35841	Api5	Apoptosis inhibitor 5	Mus musculus	mus_musculus_UP000000589_10090_2022	0	543.143	570.617	597.346	367.8	373.218	396.208	452.409	484.889	464.135	124.4	120.3	119.8	81.1	81.4	77.5	98.5	108.3	98.3
Q9WVQ5	Apip	Methylthioribulose-1-phosphate dehydratase	Mus musculus	mus_musculus_UP000000589_10090_2022	0	139.831	133.49	149.999	167.918	172.845	194.743	149.24	141.688	140.341	50.4	48	51	67.9	60.7	62.6	53.3	53.2	54.2
Q06335	Aplp2	Amyloid beta precursor like protein 2	Mus musculus	mus_musculus_UP000000589_10090_2022	0	24.3618	30.9785	21.5113	38.5775	35.2602	29.5858	26.1394	33.9547	26.2821	3.3	4	3.4	4.1	5.8	5.6	3.8	5.1	4.4
Q9D7N9	Apmap	Adipocyte plasma membrane-associated protein	Mus musculus	mus_musculus_UP000000589_10090_2022	0	449.135	421.548	406.752	1408.01	1386.78	1413.38	569.492	576.571	539.906	85.6	92.6	92.6	299.7	293.9	306.4	115.8	123.1	131.6
Q00623	Apoa1	Apolipoprotein A-I	Mus musculus	mus_musculus_UP000000589_10090_2022	0	12268.3	11132	12097.7	8755.94	9599.66	8228.04	8080.65	8456.21	8660.16	6782.2	6505.5	6977	4376.8	5007.7	4635.6	5166	4998.5	4565.8
P09813	Apoa2	Apolipoprotein A-II	Mus musculus	mus_musculus_UP000000589_10090_2022	0	6967.02	6494.08	7138.84	13934.2	15193.5	12130.4	10920.1	9910.9	11166.4	2782.5	2484.6	2724.4	4928.7	6149.1	5667.3	4466.6	3921.3	4455.5
P06728	Apoa4	Apolipoprotein A-IV	Mus musculus	mus_musculus_UP000000589_10090_2022	0	1088.1	1102	1046.97	841.07	802.242	587.026	974.769	877.138	942.096	379.8	397.9	392	211.9	289	301.3	337.1	314.2	343.2
Q8C7G5	Apoa5	Apolipoprotein A-V	Mus musculus	mus_musculus_UP000000589_10090_2022	0	229.292	264.936	258.388	216.985	245.626	229.847	299.462	275.472	262.922	83.6	83.5	82.2	91.8	77.2	78	95.4	94.2	103.2
E9Q414	Apob	Apolipoprotein B-100	Mus musculus	mus_musculus_UP000000589_10090_2022	0	709.506	675.672	679.068	601.413	575.796	543.745	659.991	665.511	673.951	73.8	73.4	77	59.6	65.3	65.5	73.7	73.2	72.5
P34928	Apoc1	Apolipoprotein C-I	Mus musculus	mus_musculus_UP000000589_10090_2022	0	368.465	331.941	331.159	508.511	439.312	381.837	825.806	686.623	856.019	138.2	135.8	159.9	173.9	217.8	225.2	331.6	297.9	344.9
Q05020	Apoc2	Apolipoprotein C-II	Mus musculus	mus_musculus_UP000000589_10090_2022	0	127.18	86.1445	114.548	143.121	155.25	113.743	338.482	241.085	246.524	130.8	99.4	148.5	107.1	184.6	165.1	307.8	269.4	364.7
P33622	Apoc3	Apolipoprotein C-III	Mus musculus	mus_musculus_UP000000589_10090_2022	0	980.347	880.934	919.205	1148.75	1173.66	840.023	2759.84	2228.25	3061.03	718.8	705.9	782.5	687.2	997.8	960.7	2506	1828.3	2310.9
Q61268	Apoc4	Apolipoprotein C-IV	Mus musculus	mus_musculus_UP000000589_10090_2022	0	593.267	517.421	494.06	566.695	665.535	402.502	1229.33	1038.75	1218.03	309.1	317.7	377.2	248.2	390	371.9	749.5	633.7	747.3
P51910	Apod	Apolipoprotein D	Mus musculus	mus_musculus_UP000000589_10090_2022	0	77.2659	66.1588	69.7675	69.4073	73.3628	69.9086	71.9617	68.9708	85.7267	17.4	16.3	18.9	18.9	18.1	21	22.7	18.5	16.8
P08226	Apoe	Apolipoprotein E	Mus musculus	mus_musculus_UP000000589_10090_2022	0	6863.68	6061	6099.22	7750.81	7946.92	7576.05	8940.9	8509.5	8341.77	2775.7	2831.5	3175.4	3614.1	3747.2	3650.8	3959	4090	4254.2
Q91V80	Apof	Apolipoprotein F	Mus musculus	mus_musculus_UP000000589_10090_2022	0	52.2421	47.8462	52.5485	26.6295	22.7364	34.6578	31.9685	39.1185	36.2979	10.9	9.5	10.4	7.3	4.6	5.4	7	7.8	6.7
Q01339	Apoh	Beta-2-glycoprotein 1	Mus musculus	mus_musculus_UP000000589_10090_2022	0	163.951	150.323	153.233	197.749	196.379	199.106	237.139	226.304	220.884	65.2	61.8	69.2	70.9	69.6	70	83.2	82.8	85.6
Q8VDU3	Apol9a	Apol9a protein	Mus musculus	mus_musculus_UP000000589_10090_2022	0	74.5912	71.3066	115.646	10.3067	16.4861	14.3276	23.8712	16.2956	19.7223	64.2	39.5	39.4	3.4	4.6	2.3	7.8	8.8	9.7
Q8C7I4	Apol9b	Apolipoprotein L 9b	Mus musculus	mus_musculus_UP000000589_10090_2022	0	49.5399	53.2924	81.4794	NA	NA	NA	22.9432	NA	NA	7.4	4.8	4.5	NA	NA	NA	NA	NA	2.1
Q9Z1R3	Apom	Apolipoprotein M	Mus musculus	mus_musculus_UP000000589_10090_2022	0	165.838	160.207	137.775	61.9483	77.5315	72.0311	81.7521	81.4544	62.5126	62.7	71.7	76.9	11.9	31.9	26.8	27.4	36.1	34.2
G3X9D6	Apon	Apolipoprotein N	Mus musculus	mus_musculus_UP000000589_10090_2022	0	107.049	97.5857	96.3807	86.213	82.0759	70.5637	97.5907	98.864	83.1509	23.6	21.4	25	16	16.1	21.3	16.9	22.9	23.8
Q9DCZ4	Apoo	MICOS complex subunit Mic26	Mus musculus	mus_musculus_UP000000589_10090_2022	0	1007.48	1075.84	1036.56	1231.97	1422.97	1399.77	1067.86	1104.48	1082.43	363.8	371.2	347.2	479.3	468.7	418	377.1	386	375.4
Q78IK4	Apool	MICOS complex subunit Mic27	Mus musculus	mus_musculus_UP000000589_10090_2022	0	768.784	762.126	762.868	915.189	954.752	1106.14	774.501	763.342	775.386	316.3	314.9	318.5	481.8	417.1	395.1	317.5	319.1	329.3
P12023	App	Amyloid-beta precursor protein	Mus musculus	mus_musculus_UP000000589_10090_2022	0.00168738	16.9938	25.3139	20.346	6.34847	16.0482	26.8317	8.96619	18.5665	17.5583	0.5	0.6	0.4	0.7	0.4	0.2	0.4	0.5	0.2
Q8K3H0	Appl1	DCC-interacting protein 13-alpha	Mus musculus	mus_musculus_UP000000589_10090_2022	0	99.0056	98.1994	111.225	89.9408	93.1058	91.5086	101.04	102.518	109.958	24.6	22.1	21.7	19.7	20.7	17.8	23.5	24.5	22.2
Q8K3G9	Appl2	DCC-interacting protein 13-beta	Mus musculus	mus_musculus_UP000000589_10090_2022	0	29.8788	33.1141	35.4967	28.299	32.9015	30.9642	31.8171	34.4977	35.9538	13.2	5.2	11.3	9.2	9.6	5.1	12.2	9.9	4.8
P08030	Aprt	Adenine phosphoribosyltransferase	Mus musculus	mus_musculus_UP000000589_10090_2022	0	559.854	542.057	501.99	311.067	311.71	293.673	528.755	523.911	591.064	131.2	140.4	145.7	74.8	80.5	80.3	141.9	140.6	141.9
Q7TQC5	Aptx	Aprataxin	Mus musculus	mus_musculus_UP000000589_10090_2022	0	4.40393	8.39972	8.94144	7.26182	9.28368	13.011	10.6353	8.111	NA	0.6	0.5	0.3	0.8	0.6	0.5	NA	0.5	0.7
Q02013	Aqp1	Aquaporin-1	Mus musculus	mus_musculus_UP000000589_10090_2022	0	233.013	277.359	231.01	161.34	151.705	183.525	193.749	170.367	250.359	90.6	101.3	86.5	70.4	59.8	65.3	92	59.2	77.3
Q8BHH1	Aqp11	Aquaporin-11	Mus musculus	mus_musculus_UP000000589_10090_2022	0.00031	62.4409	55.7641	77.217	65.567	51.2612	72.2697	54.8605	45.5691	72.2488	8.6	6.2	6.9	8	5.7	7.3	8	5.1	6.1
P55088	Aqp4	Aquaporin-4	Mus musculus	mus_musculus_UP000000589_10090_2022	0	35.7367	14.8528	9.99107	122.155	92.9032	91.8469	98.2721	99.3759	141.471	3.2	4.8	13	41	47.3	55.2	66.4	47.3	52.2
P56404	Aqp8	Aquaporin-8	Mus musculus	mus_musculus_UP000000589_10090_2022	0.0013827	51.6702	41.5984	55.9902	107.496	86.9356	101.421	37.8989	37.3	68.35	7	5.2	6.5	12.7	10.9	13.4	8.5	4.7	4.7
Q9JJJ3	Aqp9	Aquaporin-9	Mus musculus	mus_musculus_UP000000589_10090_2022	0	646.94	628.294	653.019	260.734	315.25	505.117	706.509	508.219	639.468	147.5	142	148.7	123.3	80.2	71.7	153	126.3	175.5
Q8CFQ3	Aqr	RNA helicase aquarius	Mus musculus	mus_musculus_UP000000589_10090_2022	0	49.8344	44.9457	47.1582	33.5426	35.9003	38.4297	44.1503	43.3292	39.8737	6.6	6.5	6.6	5.3	5.2	5	5.5	5.9	5.2
P04627	Araf	Serine/threonine-protein kinase A-Raf	Mus musculus	mus_musculus_UP000000589_10090_2022	0	119.849	119.946	115.037	134.117	125.783	137.213	128.267	121.704	117.648	23.3	23.3	24.3	25.1	23.2	24.3	23.7	22.6	22.8
Q4LDD4	Arap1	Arf-GAP with Rho-GAP domain, ANK repeat and PH domain-containing protein 1	Mus musculus	mus_musculus_UP000000589_10090_2022	0	57.5963	51.1423	49.0955	45.1936	49.9352	46.4173	46.6951	51.9851	54.4044	5.4	5.8	6.6	4.2	4.8	4.9	6.1	5.7	4.9
Q5XJY5	Arcn1	Coatomer subunit delta	Mus musculus	mus_musculus_UP000000589_10090_2022	0	833.522	787.26	816.178	722.349	715.159	739.678	617.408	665.351	633.475	310.4	304.8	312.9	305.9	291.3	292.3	249.4	264.7	249.2
Q8BSL7	Arf2	ADP-ribosylation factor 2	Mus musculus	mus_musculus_UP000000589_10090_2022	0	1804.03	1787.93	1774.92	1645.27	1623.52	1666.76	1606.81	1652.95	1648.98	964.8	958.7	976.9	912.7	911.6	944	895.1	899.1	888.6
P61750	Arf4	ADP-ribosylation factor 4	Mus musculus	mus_musculus_UP000000589_10090_2022	0	1174.18	1121.77	960.284	1023.53	830.765	1095.19	741.389	772.199	854.704	230.6	228.2	228.3	223.5	210.2	226.3	189	197.5	185.4
P84084	Arf5	ADP-ribosylation factor 5	Mus musculus	mus_musculus_UP000000589_10090_2022	0	1367.71	1301.47	1332.82	1417.42	1403.34	1499.14	1099.09	1209.34	1123.46	596.9	629.3	632.1	670.5	651.7	616.8	548.9	585.7	504.4
P62331	Arf6	ADP-ribosylation factor 6	Mus musculus	mus_musculus_UP000000589_10090_2022	0	649.26	566.087	633.06	372.731	432.78	399.14	568.224	587.397	578.866	381.9	340.6	382.6	235.5	242.8	221.7	346.5	345.2	354
Q9EPJ9	Arfgap1	ADP-ribosylation factor GTPase-activating protein 1	Mus musculus	mus_musculus_UP000000589_10090_2022	0	89.9027	91.749	103.807	87.1898	72.9045	92.186	77.0011	96.4916	90.7816	18.9	16.9	16.9	19	16.1	17.2	18.6	19.2	16
Q99K28	Arfgap2	ADP-ribosylation factor GTPase-activating protein 2	Mus musculus	mus_musculus_UP000000589_10090_2022	0	383.005	418.516	441.373	355.543	344.837	359.766	329.58	370.083	346.315	113.9	109.9	103.4	88.7	95.3	93.1	89.6	93.6	85.5
Q9D8S3	Arfgap3	ADP-ribosylation factor GTPase-activating protein 3	Mus musculus	mus_musculus_UP000000589_10090_2022	0	20.5912	28.5803	23.6032	21.9414	16.0695	22.601	14.3149	16.6249	19.0752	2.9	3.2	2.6	2.5	2.2	3	2.4	2.2	2
G3X9K3	Arfgef1	Brefeldin A-inhibited guanine nucleotide-exchange protein 1	Mus musculus	mus_musculus_UP000000589_10090_2022	0	185.287	169.473	179.973	219.135	211.672	207.269	194.874	189.4	193.085	15.5	14.9	16.2	19.3	17.6	20.1	18.3	17.4	20
A2A5R2	Arfgef2	Brefeldin A-inhibited guanine nucleotide-exchange protein 2	Mus musculus	mus_musculus_UP000000589_10090_2022	0	122.13	112.779	113.539	151.414	142.72	158.81	141.512	129.807	132.832	12.3	12.4	14.3	17.6	15.8	15.9	15.2	14.5	15.3
G5E8V9	Arfip1	Arfaptin-1	Mus musculus	mus_musculus_UP000000589_10090_2022	0	119.362	127.117	128.049	146.622	145.398	143.698	121.947	123.179	121.102	42.9	43.7	38.5	44.9	47	48.7	38	38.8	39
Q8K221	Arfip2	Arfaptin-2	Mus musculus	mus_musculus_UP000000589_10090_2022	0.00031	NA	6.84258	3.29601	NA	NA	NA	7.19641	7.10572	NA	0.2	0.4	NA	NA	NA	NA	NA	0.4	0.4
Q8BXL7	Arfrp1	ADP-ribosylation factor-related protein 1	Mus musculus	mus_musculus_UP000000589_10090_2022	0	37.5564	32.5665	38.5016	25.0449	33.1887	36.7823	21.8735	26.2475	28.1434	5.6	4.8	5.6	4.3	5.5	4.1	4.5	4.2	3.5
Q61176	Arg1	Arginase-1	Mus musculus	mus_musculus_UP000000589_10090_2022	0	29853.8	29454.4	32073.8	24484.3	21694.8	26803.4	26781.3	31332.7	29491	13566.8	12820.9	12843.6	12772.6	10373.4	11123.4	13108.1	14167.2	12000.8
Q3UL36	Arglu1	Arginine and glutamate-rich protein 1	Mus musculus	mus_musculus_UP000000589_10090_2022	0	133.957	143.107	126.567	84.2422	83.125	71.3951	87.826	118.852	102.958	43.9	56.3	51.8	27.2	28.7	26.1	35	45.2	28.5
Q5FWK3	Arhgap1	Rho GTPase-activating protein 1	Mus musculus	mus_musculus_UP000000589_10090_2022	0	124.028	139.662	125.769	145.583	151.666	146	128.437	111.455	111.973	22.9	32.5	24.9	32.8	34.9	34.3	26.9	25.8	31.6
Q6Y5D8	Arhgap10	Rho GTPase-activating protein 10	Mus musculus	mus_musculus_UP000000589_10090_2022	0.00893398	NA	359.477	390.845	321.681	NA	NA	NA	425.646	378.859	14.9	13.9	NA	NA	NA	11.3	14.3	16.5	NA
Q8C0D4	Arhgap12	Rho GTPase-activating protein 12	Mus musculus	mus_musculus_UP000000589_10090_2022	0	86.2242	91.4601	83.2888	86.7641	78.2347	59.3338	94.4607	72.4723	70.3157	3.7	3.3	2.7	4.9	7.6	6.4	5.2	3.9	5.6
Q3UIA2	Arhgap17	Rho GTPase-activating protein 17	Mus musculus	mus_musculus_UP000000589_10090_2022	0	84.8951	74.4017	78.0038	62.4532	68.7497	68.8938	60.5588	64.906	68.4477	12.7	12	13.1	10.2	11.5	11.2	11.1	10.7	10
Q8K0Q5	Arhgap18	Rho GTPase-activating protein 18	Mus musculus	mus_musculus_UP000000589_10090_2022	0	55.9086	55.807	64.7105	66.0576	57.7072	72.0423	69.895	64.5634	67.5555	7.5	10.5	9	10.1	7.4	7.9	8.8	10.9	10.2
Q6DFV3	Arhgap21	Rho GTPase-activating protein 21	Mus musculus	mus_musculus_UP000000589_10090_2022	0	10.3424	12.8015	11.0835	7.02652	5.74386	9.63354	7.43852	10.4114	8.21876	0.5	0.5	0.3	0.4	0.3	0.3	0.4	0.5	0.4
Q8BYW1	Arhgap25	Rho GTPase-activating protein 25	Mus musculus	mus_musculus_UP000000589_10090_2022	0	11.0748	10.0904	16.6935	3.5776	3.81248	8.82017	4.91707	18.5354	5.82453	0.8	0.3	0.4	0.4	0.3	0.2	0	0.1	0.4
Q6ZQ82	Arhgap26	Rho GTPase-activating protein 26	Mus musculus	mus_musculus_UP000000589_10090_2022	0	9.24757	7.40427	11.8895	14.3499	10.7292	13.6895	11.9872	16.4826	11.7811	0.4	0.4	0.6	0.7	0.6	0.8	0.7	1	0.7
A2AB59	Arhgap27	Rho GTPase-activating protein 27	Mus musculus	mus_musculus_UP000000589_10090_2022	0	NA	17.6664	26.0537	39.8053	26.4443	34.8891	11.2069	NA	26.6318	0.5	0.5	NA	4.4	4.2	4.6	0.8	NA	0.3
Q8CGF1	Arhgap29	Rho GTPase-activating protein 29	Mus musculus	mus_musculus_UP000000589_10090_2022	0	11.6959	14.9591	14.943	10.1752	9.6078	11.0342	10.3301	11.3221	13.8934	1.7	1.7	1.1	1.4	1.5	1	1.6	1.3	1.1
Q91YM2	Arhgap35	Rho GTPase-activating protein 35	Mus musculus	mus_musculus_UP000000589_10090_2022	0	57.4285	59.0645	59.7985	60.0684	53.9172	52.7426	62.3302	63.7	62.2858	8.7	8.8	8.8	8.1	8.2	8.8	8.7	9.6	9.5
B2RQE8	Arhgap42	Rho GTPase-activating protein 42	Mus musculus	mus_musculus_UP000000589_10090_2022	0	36.5313	33.2911	35.1076	17.9129	20.6716	24.772	21.8405	29.7159	27.8262	1.9	1.8	1.9	1.3	1	0.8	1.5	1.5	1.2
Q3TBD2	Arhgap45	Rho GTPase-activating protein 45	Mus musculus	mus_musculus_UP000000589_10090_2022	0	36.1642	42.5935	36.8475	20.9611	34.6361	26.7907	21.9351	28.8522	29.4069	2.7	2.9	2.6	2.1	2.5	1.5	2.1	1.8	1.6
P97393	Arhgap5	Rho GTPase-activating protein 5	Mus musculus	mus_musculus_UP000000589_10090_2022	0	44.5518	47.3925	48.5794	33.334	31.5175	32.1372	36.6805	38.2897	37.9978	6.2	6.2	6.1	4.4	4.3	4.3	4.8	4.6	5.2
Q99PT1	Arhgdia	Rho GDP-dissociation inhibitor 1	Mus musculus	mus_musculus_UP000000589_10090_2022	0	2144.64	2267.16	2151.01	1354.75	1244.4	1424.21	1392.37	1505.34	1359.13	1217.6	1328.5	1259.6	849.5	761.1	811	825.6	886.1	800.8
Q61599	Arhgdib	Rho GDP-dissociation inhibitor 2	Mus musculus	mus_musculus_UP000000589_10090_2022	0	241.217	254.801	326.101	155.71	117.214	154.738	116.331	82.4878	103.151	39.2	31.2	35.2	102.8	76.9	106.7	26.5	9.6	26.7
Q61210	Arhgef1	Rho guanine nucleotide exchange factor 1	Mus musculus	mus_musculus_UP000000589_10090_2022	0	79.5932	68.6312	66.4116	64.2865	57.2521	65.8384	68.5948	56.4511	65.9654	15.5	15.9	18.3	14.6	11.8	12.2	14.9	11.6	15.3
A2AWP8	Arhgef10l	Rho guanine nucleotide exchange factor 10-like protein	Mus musculus	mus_musculus_UP000000589_10090_2022	0	55.7632	70.3017	60.8545	45.9328	43.2605	44.9318	40.4303	38.7074	38.8907	7.7	7	5.5	5.8	6.2	5.8	4.4	4.1	4.9
Q68FM7	Arhgef11	Rho guanine nucleotide exchange factor (GEF) 11	Mus musculus	mus_musculus_UP000000589_10090_2022	0	135.474	118.591	130.11	100.25	102.634	94.222	118.721	125.646	89.8726	5	4.6	5	5.5	5.4	4.1	4.8	5.1	4.1
Q8R4H2	Arhgef12	Rho guanine nucleotide exchange factor 12	Mus musculus	mus_musculus_UP000000589_10090_2022	0	241.156	236.855	239.926	223.063	213.102	230.987	249.58	220.296	231.411	23.1	22.7	23.9	21.8	21.3	20.7	23	23.1	23.7
Q5FWH6	Arhgef15	Rho guanine nucleotide exchange factor 15	Mus musculus	mus_musculus_UP000000589_10090_2022	0	15.2391	21.7211	15.23	11.9611	NA	NA	11.3959	NA	NA	0.6	0.8	0.7	NA	NA	0.2	NA	NA	0.5
Q6P9R4	Arhgef18	Rho guanine nucleotide exchange factor 18	Mus musculus	mus_musculus_UP000000589_10090_2022	0	26.4743	26.3342	25.1653	25.5605	20.0524	26.5685	22.4913	21.3312	23.2275	1.4	1.7	1.8	1.8	1.5	1.7	1.6	1.3	1.5
Q3UPH7	Arhgef40	Rho guanine nucleotide exchange factor 40	Mus musculus	mus_musculus_UP000000589_10090_2022	0	22.0703	19.5379	22.1806	18.1255	15.6745	19.8623	20.681	20.9381	17.9441	0.9	1.7	1.5	1	1.5	0.9	1.2	1.4	1.5
E9Q7D5	Arhgef5	Rho guanine nucleotide exchange factor 5	Mus musculus	mus_musculus_UP000000589_10090_2022	0	6.88953	7.15725	7.02541	9.80971	9.61625	7.23854	5.69462	8.56994	10.3092	1.4	0.7	0.4	0.5	1.7	0.6	0.9	0.4	1.4
Q8K4I3	Arhgef6	Rho guanine nucleotide exchange factor 6	Mus musculus	mus_musculus_UP000000589_10090_2022	0	69.2341	63.2004	59.8572	54.3857	59.1333	64.0987	61.785	62.5943	54.525	3.7	3.5	4.1	3.6	3.4	3.2	2.9	3.6	3.7
Q9ES28	Arhgef7	Rho guanine nucleotide exchange factor 7	Mus musculus	mus_musculus_UP000000589_10090_2022	0	81.6196	86.5726	83.0027	82.3746	86.8018	81.8642	67.2631	72.1219	79.0601	9.9	10.2	9.6	9.2	10.1	9.8	9.8	8.9	7.9
A2BH40	Arid1a	AT-rich interactive domain-containing protein 1A	Mus musculus	mus_musculus_UP000000589_10090_2022	0	30.0467	33.0909	31.5407	19.6177	17.7334	20.2446	21.3674	22.7853	23.9292	2	2	1.9	1.5	1	1	1.7	1.7	1.2
E9Q4N7	Arid1b	AT-rich interactive domain-containing protein 1B	Mus musculus	mus_musculus_UP000000589_10090_2022	0	23.1047	29.1869	25.8604	21.9053	23.0651	22.3942	23.1565	25.8925	25.1156	1.2	1.6	1.1	1.2	0.8	1.2	1.8	1.4	1.1
Q8BM75	Arid5b	AT-rich interactive domain-containing protein 5B	Mus musculus	mus_musculus_UP000000589_10090_2022	0	39.5712	69.7315	112.459	89.1758	132.827	139.233	273.722	920.104	36.42	1.7	1.1	0.6	2.1	2	1.4	0.6	13.9	4.1
Q9Z1K5	Arih1	E3 ubiquitin-protein ligase ARIH1	Mus musculus	mus_musculus_UP000000589_10090_2022	0	1101.7	1060.7	1014.98	863.641	876.762	853.572	809.553	988.776	770.9	127.1	133	132.7	106.3	107	44.6	78.3	103.1	71.5
Q9Z1K6	Arih2	E3 ubiquitin-protein ligase ARIH2	Mus musculus	mus_musculus_UP000000589_10090_2022	0	52.4755	41.5874	43.6921	38.8328	36.298	34.3138	48.2654	35.1535	45.5873	10.8	7.2	12.6	9.4	6.5	6.9	11	6.1	11.1
P61211	Arl1	ADP-ribosylation factor-like protein 1	Mus musculus	mus_musculus_UP000000589_10090_2022	0	141.447	146.489	128.336	114.644	103.666	115.55	105.647	105.466	104.019	40.8	45.1	40.5	40.2	33.2	39.6	31.7	31	36.6
Q9D0J4	Arl2	ADP-ribosylation factor-like protein 2	Mus musculus	mus_musculus_UP000000589_10090_2022	0	75.1999	60.1329	57.6735	125.424	96.2428	72.4174	71.0928	53.6266	64.8659	15.2	16.9	20.4	33	23.2	30.6	16.7	10	21.8
Q9WUL7	Arl3	ADP-ribosylation factor-like protein 3	Mus musculus	mus_musculus_UP000000589_10090_2022	0	272.318	213.083	232.431	232.563	264.636	241.682	324.904	308.153	294.97	73.1	80.8	95.3	86	84.6	69.9	104.5	108.1	95
P61213	Arl4a	ADP-ribosylation factor-like protein 4A	Mus musculus	mus_musculus_UP000000589_10090_2022	0	49.2249	34.686	57.9726	15.6569	27.8351	12.9931	23.9556	27.0327	27.9848	9.8	6	8.3	2.8	3.1	3.4	5.5	5.4	4.8
Q80ZU0	Arl5a	ADP-ribosylation factor-like protein 5A	Mus musculus	mus_musculus_UP000000589_10090_2022	0	34.0672	35.8189	44.2754	10.9631	11.9536	25.2415	19.7897	21.5491	16.6268	5.2	4	3.4	4	2.1	2	3.3	2.9	3.4
O88848	Arl6	ADP-ribosylation factor-like protein 6	Mus musculus	mus_musculus_UP000000589_10090_2022	0	8.14647	7.55332	3.54577	6.24278	14.9341	6.37372	8.87655	10.1223	8.32658	0.3	0.6	0.7	0.5	1.2	0.5	0.7	0.8	0.7
Q9JKW0	Arl6ip1	ADP-ribosylation factor-like protein 6-interacting protein 1	Mus musculus	mus_musculus_UP000000589_10090_2022	0	313.647	257.608	328.251	628.893	729.96	683.888	467.3	398.9	462.533	152.2	138.4	149.6	371.8	365.1	342.6	225.5	208	233.7
Q9JM93	Arl6ip4	ADP-ribosylation factor-like protein 6-interacting protein 4	Mus musculus	mus_musculus_UP000000589_10090_2022	0	19.0039	15.6909	18.1443	10.3458	9.20443	5.80506	10.7794	22.0941	10.1837	3.6	3.2	3.9	1.9	2.8	3	2.2	5	2.5
Q8R5J9	Arl6ip5	PRA1 family protein 3	Mus musculus	mus_musculus_UP000000589_10090_2022	0	318.352	306.1	254.686	332.688	356.931	358.2	288.485	281.49	306.336	117.6	137.2	139.8	173.5	168.3	152.1	142.3	134	140.3
Q8VEH3	Arl8a	ADP-ribosylation factor-like protein 8A	Mus musculus	mus_musculus_UP000000589_10090_2022	0	20.9547	21.5673	25.5959	22.3311	22.6765	31.3049	13.4776	19.7528	15.9312	2.3	2	1.9	2.8	2.1	2	1.4	1.8	1.2
Q9CQW2	Arl8b	ADP-ribosylation factor-like protein 8B	Mus musculus	mus_musculus_UP000000589_10090_2022	0	424.741	432.882	426.001	375.268	358.359	354.942	360.701	343.572	333.379	206.7	205.5	203.3	178.8	181.2	182.8	158.6	170.5	173.9
Q9D7A8	Armc1	Armadillo repeat-containing protein 1	Mus musculus	mus_musculus_UP000000589_10090_2022	0	309.913	315.481	352.882	249.4	281.818	280.35	279.011	286.922	255.645	109.3	99.4	101.7	92.4	88.6	79.1	83.5	90.9	88.4
Q9D0L7	Armc10	Armadillo repeat-containing protein 10	Mus musculus	mus_musculus_UP000000589_10090_2022	0	118.527	119.361	123.446	127.013	133.998	114.261	92.0826	123.929	112.332	25	25.5	24.6	34.7	34.2	33.9	28.3	30.8	26
Q8BNU0	Armc6	Armadillo repeat-containing protein 6	Mus musculus	mus_musculus_UP000000589_10090_2022	0	38.5052	40.0427	42.5779	44.7	50.3745	53.6879	50.9923	53.3727	52.5926	8.6	8	8.3	11.3	11.5	9.7	11.3	11.2	10.6
Q9DBR3	Armc8	Armadillo repeat-containing protein 8	Mus musculus	mus_musculus_UP000000589_10090_2022	0	73.2284	65.9315	53.6451	67.7194	75.8315	59.3684	65.5245	80.7173	69.9576	8.2	13.5	8.6	37.3	9.7	19.8	9.4	13.5	15.7
Q6PD19	Armh3	Armadillo-like helical domain-containing protein 3	Mus musculus	mus_musculus_UP000000589_10090_2022	0	11.6303	16.491	17.084	14.0459	10.8951	15.7688	13.342	16.6634	16.2635	1.6	1.5	1.3	1.7	1.4	1.4	1.7	1.8	1.3
A6H630	Armt1	Damage-control phosphatase ARMT1	Mus musculus	mus_musculus_UP000000589_10090_2022	0	115.266	91.3416	88.1299	93.3449	103.215	93.7072	94.0327	115.687	117.277	16.7	16.8	20.3	14.9	18.2	16.1	20.5	21.3	17.3
Q9R0Q6	Arpc1a	Actin-related protein 2/3 complex subunit 1A	Mus musculus	mus_musculus_UP000000589_10090_2022	0	357.806	327.112	371.781	299.266	331.629	313.127	461.415	485.044	468.195	97.3	85.7	91.4	88.5	91.5	82.6	126.3	136.9	122.9
Q9WV32	Arpc1b	Actin-related protein 2/3 complex subunit 1B	Mus musculus	mus_musculus_UP000000589_10090_2022	0	309.267	333.812	289.18	169.748	135.058	151.117	136.963	155.609	129.068	79	89.4	86	43.1	37.3	48.1	38.3	48.1	39.8
Q9CVB6	Arpc2	Actin-related protein 2/3 complex subunit 2	Mus musculus	mus_musculus_UP000000589_10090_2022	0	519.211	503.584	498.574	320.032	329.491	320.237	408.327	443.245	389.274	251.9	248.9	260.9	156.8	160.6	158.8	198.1	231.3	204
Q9JM76	Arpc3	Actin-related protein 2/3 complex subunit 3	Mus musculus	mus_musculus_UP000000589_10090_2022	0	1146.07	1045.16	1107.66	678.343	762.151	693.042	875.917	948.825	881.999	590.3	578.2	605.4	398.6	412.6	377.6	476	522.2	489.5
P59999	Arpc4	Actin-related protein 2/3 complex subunit 4	Mus musculus	mus_musculus_UP000000589_10090_2022	0	1856.44	1753.58	1729.85	1109.92	997.151	1052.64	1320.69	1424.47	1341.13	574.6	591.7	618.6	368.7	380.5	384.7	478.7	503.9	465.5
Q9CPW4	Arpc5	Actin-related protein 2/3 complex subunit 5	Mus musculus	mus_musculus_UP000000589_10090_2022	0	1058.91	1027.72	987.775	739.769	670.401	722.059	730.391	892.475	798.309	341.6	351.3	354.6	247.1	246.2	270.9	276.6	307	283.9
Q9D898	Arpc5l	Actin-related protein 2/3 complex subunit 5-like protein	Mus musculus	mus_musculus_UP000000589_10090_2022	0	573.288	565.827	570.628	380.482	406.949	402.753	444.105	497.533	467.152	208.9	205.3	206.3	150.7	156.9	146.3	176.9	182	170.2
Q9D0A3	Arpin	Arpin	Mus musculus	mus_musculus_UP000000589_10090_2022	0	61.047	62.4652	45.3374	85.2545	74.6818	62.7527	59.411	67.509	70.6084	12.4	17.7	20.2	20.6	20.8	23.1	22.6	20.9	18.8
P56212	Arpp19	cAMP-regulated phosphoprotein 19	Mus musculus	mus_musculus_UP000000589_10090_2022	0	218.076	201.813	198.657	331.303	322.528	347.723	257.849	271.101	294.085	89.3	96	97.5	161.6	147.4	153.2	119.1	121.7	120.3
Q8BWG8	Arrb1	Beta-arrestin-1	Mus musculus	mus_musculus_UP000000589_10090_2022	0	45.4361	46.8771	45.1829	29.775	34.8834	27.6973	31.7331	31.3822	35.2934	8.5	8.9	7.5	5.9	7.5	5.4	6.8	5.6	6.6
Q91YI4	Arrb2	Beta-arrestin-2	Mus musculus	mus_musculus_UP000000589_10090_2022	0	50.5694	42.9544	47.7486	30.5644	19.5401	22.0142	20.5699	16.7895	18.3128	4	4.6	4.1	1.8	1.9	2.6	1.7	1.6	1.9
P50428	Arsa	Arylsulfatase A	Mus musculus	mus_musculus_UP000000589_10090_2022	0	45.8712	45.1899	31.5723	82.6267	78.5604	94.0281	44.0063	29.9596	44.15	6	9.6	9.3	19.9	19.5	20.2	9.5	7.6	9.2
P50429	Arsb	Arylsulfatase B	Mus musculus	mus_musculus_UP000000589_10090_2022	0	432.054	464.871	398.896	261.961	254.584	240.948	247.491	238.955	250.732	88.6	102.4	96.2	54	59.2	56.2	53.4	54.9	58.6
Q3TYD4	Arsg	Arylsulfatase G	Mus musculus	mus_musculus_UP000000589_10090_2022	0	26.3302	23.9014	26.8341	23.3835	18.484	14.6793	17.2221	16.6582	26.8839	2.2	2.1	2.3	1.4	1.8	2.2	1.6	1.5	1.4
Q9D2L1	Arsk	Arylsulfatase K	Mus musculus	mus_musculus_UP000000589_10090_2022	0	13.2547	14.6132	6.94876	6.95218	9.39973	5.39584	7.1684	8.70076	4.77058	0.5	1	0.4	0.4	0.7	0.6	0.1	0.6	0.5
Q9CRA0	Art4	Ecto-ADP-ribosyltransferase 4	Mus musculus	mus_musculus_UP000000589_10090_2022	0	21.3659	33.5107	24.948	10.7446	12.7331	15.6449	10.4762	20.3665	18.1488	5.8	7.4	5.1	3.7	2.9	3.1	4.3	5.1	2.5
P98203	Arvcf	Armadillo repeat protein deleted in velo-cardio-facial syndrome homolog	Mus musculus	mus_musculus_UP000000589_10090_2022	0	89.8618	76.4059	82.0407	59.8553	54.0247	50.6078	74.0597	67.9349	70.3199	12.7	11.9	14.2	7.9	8.6	8.8	10.8	9.7	11.8
Q91WU5	As3mt	Arsenite methyltransferase	Mus musculus	mus_musculus_UP000000589_10090_2022	0	728.203	673.473	751.869	1133.92	1065.2	1097.71	911.112	918.388	1006.23	204.2	190.4	204	307.3	306.2	321.8	283.7	265.8	254.7
Q9WV54	Asah1	Acid ceramidase	Mus musculus	mus_musculus_UP000000589_10090_2022	0	517.38	520.481	507.114	321.996	319.233	303.7	379.967	358.234	333.495	129.3	135.1	133.8	77.3	83.7	82.2	88.5	92.5	96.4
Q9JHE3	Asah2	Neutral ceramidase	Mus musculus	mus_musculus_UP000000589_10090_2022	0	61.8056	58.8563	70.5204	47.4896	50.2413	49.116	51.0546	58.7472	51.672	10.2	8.9	6.8	7	6	7.2	5.9	8.6	7.5
Q9QWY8	Asap1	Arf-GAP with SH3 domain, ANK repeat and PH domain-containing protein 1	Mus musculus	mus_musculus_UP000000589_10090_2022	0	26.3268	22.5212	23.5658	31.9313	28.5447	26.188	26.8586	29.4926	27.3878	2.3	3.1	4.4	4.5	3.3	4.8	3.1	3.8	4.2
Q7SIG6	Asap2	Arf-GAP with SH3 domain, ANK repeat and PH domain-containing protein 2	Mus musculus	mus_musculus_UP000000589_10090_2022	0	25.8434	25.64	21.7511	22.3928	24.6021	18.385	18.75	19.9816	18.566	2.4	4.2	3.9	2.3	4.1	3.4	1.9	3.3	2
Q8VBX0	Asb13	Ankyrin repeat and SOCS box protein 13	Mus musculus	mus_musculus_UP000000589_10090_2022	0	22.2457	17.5746	19.9308	41.5239	41.3957	35.5402	22.0869	33.7641	25.0894	2.8	3.1	3.1	5.6	6.5	6.5	3.4	4.1	3.5
Q9D8Z1	Ascc1	Activating signal cointegrator 1 complex subunit 1	Mus musculus	mus_musculus_UP000000589_10090_2022	0	45.0247	49.8648	57.1734	48.4258	56.7853	50.0166	47.6647	39.4544	60.1643	13.7	11.7	9.3	10	11.9	7.7	12.2	8	9.2
Q91WR3	Ascc2	Activating signal cointegrator 1 complex subunit 2	Mus musculus	mus_musculus_UP000000589_10090_2022	0	66.2645	76.4441	83.3907	54.2102	71.9906	56.0498	51.1513	63.2295	65.6698	12.4	11.4	9	8.9	11.1	8.5	8.8	9.1	8.4
E9PZJ8	Ascc3	Activating signal cointegrator 1 complex subunit 3	Mus musculus	mus_musculus_UP000000589_10090_2022	0	68.0318	68.9502	62.6174	66.4186	68.5149	71.7761	62.205	69.4169	62.2923	8.6	9.5	8.7	10.4	9.9	9.1	8.1	8.8	9
P34927	Asgr1	Asialoglycoprotein receptor 1	Mus musculus	mus_musculus_UP000000589_10090_2022	0	2831.38	2713.42	2781.87	1683.82	1618.2	1473.96	3115.11	3697.11	3433.62	829.4	817.8	827.6	430.4	470.8	478.4	965.3	1078.2	896
P24721	Asgr2	Asialoglycoprotein receptor 2	Mus musculus	mus_musculus_UP000000589_10090_2022	0	899.499	908.402	855.225	459.563	502.991	418.461	920.415	1214.12	1146.12	284.8	295	299.2	152.2	168.2	161.2	373.4	407	331.2
Q91YI0	Asl	Argininosuccinate lyase	Mus musculus	mus_musculus_UP000000589_10090_2022	0	10396.5	9640.59	10298.7	5785.33	6600.55	5455.53	13188.1	13718.6	13211	6814.1	6360.2	6856.7	3656.9	4437.4	3823.2	8818.5	9153.4	8683.5
Q61024	Asns	Asparagine synthetase [glutamine-hydrolyzing]	Mus musculus	mus_musculus_UP000000589_10090_2022	0	24.2246	22.9224	38.7676	18.9562	4.90097	10.7362	NA	NA	NA	3.5	2.4	2.6	1	0.3	0.3	NA	NA	NA
Q8R3P0	Aspa	Aspartoacylase	Mus musculus	mus_musculus_UP000000589_10090_2022	0	113.983	78.7803	86.3272	277.785	300.63	257.097	325.332	305.997	312.756	39.2	36.2	50	141	152.6	145	161.6	153.3	173.6
Q9DCQ2	Aspdh	Aspartate dehydrogenase domain-containing protein	Mus musculus	mus_musculus_UP000000589_10090_2022	0	2189.35	2135.48	2383.6	1185.35	1305.68	1321.12	1538.96	1803.68	1725.08	1549.3	1398.5	1427.8	875.8	865	790.9	1147	1196.7	1031.9
A0JNU3	Aspg	60 kDa lysophospholipase	Mus musculus	mus_musculus_UP000000589_10090_2022	0	881.647	865.192	881.657	1335.08	1261.1	1181.01	894.778	1090.66	973.722	164.1	165.5	168.4	236.5	255.4	271	196.2	219.4	176.6
Q8BSY0	Asph	Aspartyl/asparaginyl beta-hydroxylase	Mus musculus	mus_musculus_UP000000589_10090_2022	0	618.177	662.148	644.401	458.433	437.062	435.31	445.043	468.099	449.747	137.9	139.7	133.8	84.9	89.6	96.8	108.1	112.6	107.5
Q99MQ4	Aspn	Asporin	Mus musculus	mus_musculus_UP000000589_10090_2022	0	NA	25.9084	8.57716	NA	NA	NA	NA	5.45581	NA	0.9	6.5	NA	NA	NA	NA	NA	0.6	NA
Q8VBT9	Aspscr1	Tether containing UBX domain for GLUT4	Mus musculus	mus_musculus_UP000000589_10090_2022	0	227.731	204.179	227.999	226.759	223.682	223.993	240.188	239.446	253.427	55.6	55.3	57.2	54	46.7	50	60	57	61.5
Q8C0M9	Asrgl1	Isoaspartyl peptidase/L-asparaginase	Mus musculus	mus_musculus_UP000000589_10090_2022	0	128.068	130.268	125.174	301.549	279.116	243.306	219.36	210.585	227.401	42.3	43.4	43.6	90.4	107.3	121.3	76.4	83.7	82.3
P16460	Ass1	Argininosuccinate synthase	Mus musculus	mus_musculus_UP000000589_10090_2022	0	51355.9	45369.8	46877.6	27611.1	32185.2	29589	60830.6	65116	65021.2	17759	18011.5	19890.5	12470.9	13790	11765.1	25476	26229	24201.3
Q8BZ32	Asxl2	Putative Polycomb group protein ASXL2	Mus musculus	mus_musculus_UP000000589_10090_2022	0	10.8511	14.2262	8.99606	7.06469	NA	NA	5.71072	10.3702	7.23281	0.1	0.2	0.2	NA	NA	0.1	0.1	0.1	0.1
Q9D5T0	Atad1	Outer mitochondrial transmembrane helix translocase	Mus musculus	mus_musculus_UP000000589_10090_2022	0	424.414	419.36	424.897	502.673	487.904	528.797	396.639	421.514	404.1	88.3	90.8	89	117.5	108.9	111.6	86.3	86.5	86
E9Q166	Atad2b	ATPase family, AAA domain-containing 2B	Mus musculus	mus_musculus_UP000000589_10090_2022	0	21.4195	21.8772	20.9584	17.7981	17.2416	17.8047	17.2403	15.7121	16.9023	2.5	2.9	2.5	2	2.1	2	2.2	1.9	2.3
Q925I1	Atad3	ATPase family AAA domain-containing protein 3	Mus musculus	mus_musculus_UP000000589_10090_2022	0	892.995	893.424	941.885	1057.39	1108.41	1198.74	993.317	975.207	976.142	277.6	262.4	268.2	366.6	333.6	313	284.6	288.7	290.7
Q9Z2A5	Ate1	Arginyl-tRNA--protein transferase 1	Mus musculus	mus_musculus_UP000000589_10090_2022	0	80.8512	66.0936	93.5581	79.9046	69.2801	84.5594	81.9731	79.3089	85.5737	19.3	14.8	17.9	19.5	20.4	18.6	19.2	19.2	18.5
P16951	Atf2	Cyclic AMP-dependent transcription factor ATF-2	Mus musculus	mus_musculus_UP000000589_10090_2022	0	12.9324	10.9984	9.06905	9.75219	7.4105	4.8705	7.38386	7.34376	8.3422	1.2	1.5	1.5	0.4	0.9	1.2	0.9	0.8	1
Q9CQY1	Atg12	Ubiquitin-like protein ATG12	Mus musculus	mus_musculus_UP000000589_10090_2022	0	39.9801	37.4401	38.081	35.6779	34.7046	45.7926	27.1239	45.7891	30.1167	26.4	23.6	28.6	35.1	27.3	30.3	26.4	24.1	21.5
Q8C0J2	Atg16l1	Autophagy-related protein 16-1	Mus musculus	mus_musculus_UP000000589_10090_2022	0	113.203	120.362	119.951	120.347	108.152	103.487	126.343	121.516	121.113	12.5	12.1	11.5	14.3	15	17.1	14.4	16.1	16.1
Q6P4T0	Atg2a	Autophagy-related protein 2 homolog A	Mus musculus	mus_musculus_UP000000589_10090_2022	0	15.5583	23.4425	22.5134	18.7153	21.1933	25.0191	15.7536	13.6756	24.8855	1.1	0.8	0.7	1.2	1.1	1	0.9	0.7	0.8
Q80XK6	Atg2b	Autophagy-related protein 2 homolog B	Mus musculus	mus_musculus_UP000000589_10090_2022	0	14.4523	15.0793	15.9365	16.7429	16.4211	23.6865	13.2133	14.6073	21.8314	0.5	0.4	0.7	0.6	0.5	0.7	0.6	0.6	0.6
Q9CPX6	Atg3	Ubiquitin-like-conjugating enzyme ATG3	Mus musculus	mus_musculus_UP000000589_10090_2022	0	347.598	316.343	350.533	425.255	426.822	418.571	422.766	432.178	405.584	149.9	136.9	151.7	182.2	185.2	186.1	176.6	187.5	181.3
Q8C9S8	Atg4a	Cysteine protease ATG4A	Mus musculus	mus_musculus_UP000000589_10090_2022	0	6.93654	6.56647	8.75081	4.49774	4.90197	4.9655	4.6521	9.85995	7.40989	0.5	3.7	0.4	0.4	2.8	2.3	0.5	0.6	2.5
Q8BGE6	Atg4b	Cysteine protease ATG4B	Mus musculus	mus_musculus_UP000000589_10090_2022	0	103.096	104.111	96.0458	81.2601	91.8865	87.2291	96.0118	114.455	98.9771	17.6	18.8	21	12.2	18.7	15.6	18.9	23.7	17.2
Q811C2	Atg4c	Cysteine protease ATG4C	Mus musculus	mus_musculus_UP000000589_10090_2022	0	14.2228	25.0524	19.0652	13.4402	19.3348	15.0258	13.5693	18.2244	21.7267	0.5	1.5	0.6	1.3	1.4	1.4	1	1.3	0.6
Q99J83	Atg5	Autophagy protein 5	Mus musculus	mus_musculus_UP000000589_10090_2022	0	74.4225	70.1126	69.7712	67.3862	64.8915	65.1633	66.5455	72.7487	61.1553	23.8	30	30.1	23.9	25.6	25.8	24.4	27.4	26.9
Q9D906	Atg7	Ubiquitin-like modifier-activating enzyme ATG7	Mus musculus	mus_musculus_UP000000589_10090_2022	0	316.807	275.929	294.405	544.875	512.33	549.055	485.638	393.968	402.547	49.4	47.9	49	90.1	85.4	84.5	68.9	68.3	83
Q68FE2	Atg9a	Autophagy-related protein 9A	Mus musculus	mus_musculus_UP000000589_10090_2022	0	15.4789	17.6161	18.882	16.9341	19.2962	21.5948	18.4775	15.8886	19.0972	2.8	2.4	2.3	2.9	2.6	2.4	2.7	1.1	2.7
Q9CWJ9	Atic	Bifunctional purine biosynthesis protein ATIC	Mus musculus	mus_musculus_UP000000589_10090_2022	0	858.051	850.482	806.782	826.985	856.62	828.949	893.566	903.012	931.126	221.5	227.3	228.1	226.4	231.2	228.1	255.6	255.6	248.8
Q8BH66	Atl1	Atlastin-1	Mus musculus	mus_musculus_UP000000589_10090_2022	0.00031	6.24879	11.717	8.93357	4.53308	5.80769	4.67557	4.23016	3.71185	4.51316	0.7	0.6	0.4	0.2	0.5	0.4	0.4	0.2	0.4
Q6PA06	Atl2	Atlastin-2	Mus musculus	mus_musculus_UP000000589_10090_2022	0	537.587	577.541	587.859	825.837	798.144	839.35	522.154	468.485	533.669	124.9	121.2	112.7	179.7	170.6	176.6	111.1	94.5	115.1
Q91YH5	Atl3	Atlastin-3	Mus musculus	mus_musculus_UP000000589_10090_2022	0	699.365	646.062	661.017	1098.65	1048.78	1086.65	718.16	688.08	717.812	190.6	186.2	200.3	309.6	302	312.8	203.1	200.3	213
O08997	Atox1	Copper transport protein ATOX1	Mus musculus	mus_musculus_UP000000589_10090_2022	0	493.119	642.899	507.581	766.845	725.219	700.838	717.996	650.07	689.304	535.2	704.1	522.8	745.7	793.5	808.9	718.5	710.6	771.9
Q6DFW5	Atp11b	Phospholipid-transporting ATPase IF	Mus musculus	mus_musculus_UP000000589_10090_2022	0.00031	13.9186	20.1069	19.7271	54.0349	33.5464	11.9022	18.1506	24.8896	19.3663	0.3	0.3	0.2	0.2	0.6	0.9	0.3	0.4	0.3
Q9QZW0	Atp11c	Phospholipid-transporting ATPase 11C	Mus musculus	mus_musculus_UP000000589_10090_2022	0	960.005	995.384	1020.47	414.94	449.995	464.712	692.272	715.621	692.899	130.5	121.2	116.1	63.3	61.4	54.8	87.4	87.6	85.2
Q9EPE9	Atp13a1	Endoplasmic reticulum transmembrane helix translocase	Mus musculus	mus_musculus_UP000000589_10090_2022	0	172.817	177.21	184.123	141.316	131.771	136.388	109.412	109.441	123.782	39.3	38.8	37.1	31.1	29	31.5	26.9	23.5	24
Q5XF89	Atp13a3	Polyamine-transporting ATPase 13A3	Mus musculus	mus_musculus_UP000000589_10090_2022	0	25.3106	22.5632	20.5673	11.7979	13.2569	18.2046	15.1849	16.401	21.3324	0.9	1.1	1.2	0.9	0.5	0.5	0.7	0.9	0.7
Q8VDN2	Atp1a1	Sodium/potassium-transporting ATPase subunit alpha-1	Mus musculus	mus_musculus_UP000000589_10090_2022	0	4447.42	4533.63	4622.31	2647.05	2732.88	2646.21	3683.64	3914.34	3860.53	908.7	887.3	884	523.8	538.3	515.9	776	795.7	733.6
Q6PIE5	Atp1a2	Sodium/potassium-transporting ATPase subunit alpha-2	Mus musculus	mus_musculus_UP000000589_10090_2022	0	1796.28	1849.73	1869.98	1141.6	1107.8	1136.63	1569.74	1566.76	1590.51	453.6	449.7	428.7	311.1	302	305.9	423.8	409.5	421.8
P14094	Atp1b1	Sodium/potassium-transporting ATPase subunit beta-1	Mus musculus	mus_musculus_UP000000589_10090_2022	0	3598.26	3712.13	3853.96	2244.19	2200.71	2302.46	3132.33	3276.72	3293.2	1165.6	1164.3	1135.5	679.1	668.8	646.3	1001.6	1016	963.3
P97370	Atp1b3	Sodium/potassium-transporting ATPase subunit beta-3	Mus musculus	mus_musculus_UP000000589_10090_2022	0	325.577	320.572	333.644	224.623	249.014	222.194	278.538	303.128	276.634	153.6	151.7	153.2	112.2	121.5	107.8	137.3	144	137.8
Q8R429	Atp2a1	Sarcoplasmic/endoplasmic reticulum calcium ATPase 1	Mus musculus	mus_musculus_UP000000589_10090_2022	0	438.146	964.442	461.385	478.25	516.394	533.209	380.439	369.447	443.795	65.4	210.7	58.4	71.4	68.8	66.7	60.9	49.7	55.9
O55143	Atp2a2	Sarcoplasmic/endoplasmic reticulum calcium ATPase 2	Mus musculus	mus_musculus_UP000000589_10090_2022	0	591.107	650.565	633.84	692.315	687.171	711.368	537.383	500.956	632.598	102.8	105.2	95.1	115.8	114.8	115.1	105.5	84	88.9
Q64518	Atp2a3	Sarcoplasmic/endoplasmic reticulum calcium ATPase 3	Mus musculus	mus_musculus_UP000000589_10090_2022	0	75.5394	74.357	58.5357	114.01	121.979	105.582	79.8865	80.4843	86.0428	4.3	5	4.5	10.6	10.3	11.8	8.7	4.8	5.8
G5E829	Atp2b1	Plasma membrane calcium-transporting ATPase 1	Mus musculus	mus_musculus_UP000000589_10090_2022	0	189.468	188.662	177.532	125.214	117.849	121.147	127.678	139.825	127.625	27	29.8	30.3	18.4	17	19	20.7	22.7	20.6
Q6Q477	Atp2b4	Plasma membrane calcium-transporting ATPase 4	Mus musculus	mus_musculus_UP000000589_10090_2022	0	98.9788	100.735	90.6939	59.972	59.2013	62.7096	59.7057	68.3183	67.402	5	5.2	5.3	3.8	3.2	3.2	4.1	4.3	3.5
Q03265	Atp5f1a	ATP synthase subunit alpha, mitochondrial	Mus musculus	mus_musculus_UP000000589_10090_2022	0	47934.6	49375.4	48416.9	49434.2	51825.7	57483.1	47345.6	49720.4	49336.9	11348.9	11848.6	11842.4	14634.5	13524.6	12395.2	11997.9	12404.2	11372.4
P56480	Atp5f1b	ATP synthase subunit beta, mitochondrial	Mus musculus	mus_musculus_UP000000589_10090_2022	0	38724.7	39842.3	37941.1	39828.5	42422.4	46617.3	36422.6	39186.7	37621.7	14229.9	14675.4	14492.6	17535.9	16128.2	14935.6	14770.6	15211.1	14109.7
Q91VR2	Atp5f1c	ATP synthase subunit gamma, mitochondrial	Mus musculus	mus_musculus_UP000000589_10090_2022	0	4598.77	4407.27	4289.21	4397.75	4485.81	5152.45	4143.1	4393.33	4115.56	2140.9	2262.2	2240.7	2855.1	2438.2	2573.8	2135.6	2248.1	2231.6
Q9D3D9	Atp5f1d	ATP synthase subunit delta, mitochondrial	Mus musculus	mus_musculus_UP000000589_10090_2022	0	9739.34	10072.6	10738.9	8234.58	9398.44	9276.59	8807.74	9493.57	9024.32	3441.3	3544.4	3367.1	3853.8	3391.9	3279	3546.6	3534.4	3353.1
P56382	Atp5f1e	ATP synthase subunit epsilon, mitochondrial	Mus musculus	mus_musculus_UP000000589_10090_2022	0	2250.45	2238.6	2254.36	2147.12	2196.97	2536.63	2002.22	2034.48	2070.07	1453.1	1424.3	1476.3	1558.6	1423	1322.9	1330.8	1298.3	1279.3
O35143	Atp5if1	ATPase inhibitor, mitochondrial	Mus musculus	mus_musculus_UP000000589_10090_2022	0	22.5205	21.6855	19.432	29.0091	25.8894	32.828	26.279	19.9718	20.5781	15	16.1	19.5	26.2	20.9	27.1	15.6	15.2	28.8
P56384	Atp5mc3	ATP synthase F(0) complex subunit C3, mitochondrial	Mus musculus	mus_musculus_UP000000589_10090_2022	0	20.3511	16.6788	10.5976	4.68646	6.39709	8.57175	4.3634	5.01505	7.14953	1.8	2.8	3.4	1.4	1.1	0.8	1.2	0.8	0.7
Q06185	Atp5me	ATP synthase subunit e, mitochondrial	Mus musculus	mus_musculus_UP000000589_10090_2022	0	6050.58	6233.34	5884.03	5204.42	6092.58	6650.75	4710.57	5385.76	5285.63	6100.1	6488.2	6389.5	6691.7	6306.4	5688	5492.2	5819.5	5513.3
P56135	Atp5mf	ATP synthase subunit f, mitochondrial	Mus musculus	mus_musculus_UP000000589_10090_2022	0	9475.45	9473.5	9452.04	8343.94	9371.5	10278.1	6916.08	8064.58	7252.62	5177.8	5380	5230.1	6606.8	5777.5	5397.5	5209.8	5253	5045.2
Q9CPQ8	Atp5mg	ATP synthase subunit g, mitochondrial	Mus musculus	mus_musculus_UP000000589_10090_2022	0	3949.18	3954.9	3988.74	3919.12	3897.06	4644.08	3834.66	4126.15	3982.66	3832.8	3920	3919.1	4845.7	4028.1	4222.5	4079.5	4185.3	4026.3
P56379	Atp5mj	ATP synthase subunit ATP5MJ, mitochondrial	Mus musculus	mus_musculus_UP000000589_10090_2022	0	280.345	267.292	288.447	284.206	346.654	376.543	280.031	290.692	257.403	575.5	603.1	584.9	854.4	772	620.4	565.4	668.8	638.6
Q78IK2	Atp5mk	ATP synthase membrane subunit K, mitochondrial	Mus musculus	mus_musculus_UP000000589_10090_2022	0	3128.02	3261.85	3045.55	3171.28	3411.98	4042.15	2748.62	2578.52	2319.68	2237.5	2524.1	2383.6	2892.4	2437	2242.9	1877.3	2173.1	2126.3
Q9CQQ7	Atp5pb	ATP synthase F(0) complex subunit B1, mitochondrial	Mus musculus	mus_musculus_UP000000589_10090_2022	0	3607.22	3751.03	3814.72	3530.53	3564.13	4145.77	3421.97	3546.29	3420.72	1849.1	1863.3	1763.5	2141.8	1853.2	1739.6	1748.5	1808.7	1740.3
Q9DCX2	Atp5pd	ATP synthase subunit d, mitochondrial	Mus musculus	mus_musculus_UP000000589_10090_2022	0	9378.86	10616.9	10493.3	11817.3	11909.6	13673.9	10818.3	10937.3	10922.9	4137.5	4258.4	4024.7	5589.4	4920.2	4689.7	4483.4	4621.6	4428.6
P97450	Atp5pf	ATP synthase-coupling factor 6, mitochondrial	Mus musculus	mus_musculus_UP000000589_10090_2022	0	6585.45	6812	6079.71	6127.91	6771.83	7745.26	5717.88	6548.88	6288.95	5950.1	6406.2	6326.9	7352.6	6529.9	5676.5	6198.8	6520.1	5616
Q9DB20	Atp5po	ATP synthase subunit O, mitochondrial	Mus musculus	mus_musculus_UP000000589_10090_2022	0	10045.1	10558.7	9874.56	9314.35	10006.1	10872.4	8801.66	9508.22	9036.02	5408	5692.9	5383.6	6342.1	5947.8	5323.3	5391.3	5592.2	5214.6
Q9R1Q9	Atp6ap1	V-type proton ATPase subunit S1	Mus musculus	mus_musculus_UP000000589_10090_2022	0	9.47375	12.4638	9.35877	8.34516	9.04443	6.98449	7.78055	8.38492	8.31879	1.6	3.3	1.3	1.4	1.1	1.4	1.9	1.8	2.9
Q9CYN9	Atp6ap2	Renin receptor	Mus musculus	mus_musculus_UP000000589_10090_2022	0	17.137	15.6577	23.8538	19.4679	16.1986	16.394	16.1063	15.3298	16.9091	3.7	2.5	2.6	1.7	2.1	3.5	2.5	1.7	2.7
Q9Z1G4	Atp6v0a1	V-type proton ATPase 116 kDa subunit a 1	Mus musculus	mus_musculus_UP000000589_10090_2022	0	76.8511	75.3203	80.739	118.698	108.128	110.515	105.918	96.4199	120.948	14	14.2	14	20.7	21.1	22.4	22.9	16.4	20
P15920	Atp6v0a2	V-type proton ATPase 116 kDa subunit a 2	Mus musculus	mus_musculus_UP000000589_10090_2022	0.0013827	18.1259	21.0566	34.3157	36.9598	28.0187	25.052	23.4267	22.9827	21.7828	1.3	1.5	1.5	1.7	2	2.9	2.7	1.4	1.8
P63082	Atp6v0c	V-type proton ATPase 16 kDa proteolipid subunit c	Mus musculus	mus_musculus_UP000000589_10090_2022	0	27.704	29.4287	30.4152	20.6576	19.0506	31.0175	21.1506	20.1664	19.2128	16.6	13.8	13.1	16.6	10.7	11.7	10.2	10.4	11.1
P51863	Atp6v0d1	V-type proton ATPase subunit d 1	Mus musculus	mus_musculus_UP000000589_10090_2022	0	441.362	430.335	515.348	300.781	267.98	269.713	253.595	223.967	300.852	107.1	90.6	92.5	61.1	60.5	69.1	68.8	48.6	56.5
P50516	Atp6v1a	V-type proton ATPase catalytic subunit A	Mus musculus	mus_musculus_UP000000589_10090_2022	0	335.772	332.482	320.042	340.389	347.731	339.087	353.106	348.909	393.257	118.5	122.2	124.6	132.8	133.4	126.4	143	132.5	136.1
P62814	Atp6v1b2	V-type proton ATPase subunit B, brain isoform	Mus musculus	mus_musculus_UP000000589_10090_2022	0	477.018	460.724	425.914	464.195	479.017	497.255	515.794	492.331	520.881	125.4	135	142.7	145.4	142	134.3	152.1	148.3	152.1
Q9Z1G3	Atp6v1c1	V-type proton ATPase subunit C 1	Mus musculus	mus_musculus_UP000000589_10090_2022	0	442.205	520.219	476.801	592.417	607.961	590.628	544.745	522.43	532.511	84.3	91.4	87.3	98.1	94.3	94.5	98.8	96.3	99.3
P57746	Atp6v1d	V-type proton ATPase subunit D	Mus musculus	mus_musculus_UP000000589_10090_2022	0	57.6595	59.4847	65.7523	51.7811	48.4517	59.8829	60.3046	64.9881	62.9868	26.7	24.9	24.1	26	21.7	20.9	26.5	25.6	24.6
P50518	Atp6v1e1	V-type proton ATPase subunit E 1	Mus musculus	mus_musculus_UP000000589_10090_2022	0	344.406	337.225	329.648	370.557	396.86	388.381	398.487	363.933	427.715	112.8	120.4	124.1	139.7	144.7	136.9	155.1	124.9	148.2
Q9D1K2	Atp6v1f	V-type proton ATPase subunit F	Mus musculus	mus_musculus_UP000000589_10090_2022	0	145.707	160.175	162.706	130.387	152.809	132.575	134.929	154.525	199.358	66.4	63.7	61.8	58.5	63	71.3	78.1	62.2	74.5
Q9CR51	Atp6v1g1	V-type proton ATPase subunit G 1	Mus musculus	mus_musculus_UP000000589_10090_2022	0	327.564	316.875	309.959	390.951	434.896	429.436	405.415	358.633	411.51	134.3	136.9	143.4	181.2	175.1	177.4	174.9	160.5	175.1
Q8BVE3	Atp6v1h	V-type proton ATPase subunit H	Mus musculus	mus_musculus_UP000000589_10090_2022	0	195.226	195.974	179.704	181.477	209.811	196.899	207.386	208.605	217.464	35.4	38.1	36.9	38.7	41.1	34	44.7	40.7	41
Q64446	Atp7b	Copper-transporting ATPase 2	Mus musculus	mus_musculus_UP000000589_10090_2022	0	41.8846	48.9664	57.6381	91.1837	81.2318	75.7568	55.3329	60.2592	50.988	5.1	4.8	4.6	8	7.2	7.6	4.5	5.6	4.4
O70228	Atp9a	Probable phospholipid-transporting ATPase IIA	Mus musculus	mus_musculus_UP000000589_10090_2022	0	36.7602	28.712	31.7103	63.7488	63.9618	59.3256	39.9154	37.4093	35.2874	2.3	2.2	4	4.5	4.3	5.2	3.5	2.8	3.6
P98195	Atp9b	Probable phospholipid-transporting ATPase IIB	Mus musculus	mus_musculus_UP000000589_10090_2022	0	37.6658	32.7806	34.6902	44.1042	38.7251	38.8831	30.833	37.6034	32.4553	3.9	3.8	4.2	4.4	4.9	4.8	3.8	4.1	3.8
Q811I0	Atpaf1	ATP synthase mitochondrial F1 complex assembly factor 1	Mus musculus	mus_musculus_UP000000589_10090_2022	0	72.5774	82.659	77.6326	82.3484	75.1818	97.7519	75.8194	83.8494	85.1344	18.9	18.5	16	23.6	20.4	21.3	19.3	19.9	17
Q91YY4	Atpaf2	ATP synthase mitochondrial F1 complex assembly factor 2	Mus musculus	mus_musculus_UP000000589_10090_2022	0	52.7482	61.8973	63.1926	99.069	94.5109	100.539	78.1542	77.9812	74.9027	19.8	18.7	15.5	35.7	31.1	35	23.6	24.6	24.8
Q9D1Z3	Atpsckmt	ATP synthase subunit C lysine N-methyltransferase	Mus musculus	mus_musculus_UP000000589_10090_2022	0	33.1293	28.4281	24.3933	36.1962	29.1058	32.1065	28.3096	33.9715	31.0012	4.5	5	8.1	5.9	6.7	7.3	6.1	7	5.8
Q9WU60	Atrn	Attractin	Mus musculus	mus_musculus_UP000000589_10090_2022	0	17.7149	15.6295	26.6888	14.7558	25.6437	18.1829	15.7014	10.7379	9.5744	0.4	0.2	0.2	0.3	0.4	0.2	0.1	0.2	0.2
Q61687	Atrx	Transcriptional regulator ATRX	Mus musculus	mus_musculus_UP000000589_10090_2022	0	30.2226	33.5797	32.5733	26.5503	27.1008	25.3744	27.4919	24.165	23.43	2.1	2.1	2	1.5	1.8	1.7	1.7	1.6	1.8
P54254	Atxn1	Ataxin-1	Mus musculus	mus_musculus_UP000000589_10090_2022	0	20.6154	18.4023	27.8032	12.7862	16.2224	14.5888	15.0834	16.9929	10.7875	1.4	0.9	1.1	0.9	0.5	0.8	0.6	0.9	0.8
P28658	Atxn10	Ataxin-10	Mus musculus	mus_musculus_UP000000589_10090_2022	0	210.857	213.237	197.213	192.699	207.013	186.483	160.104	146.867	169.64	40.9	39.9	39.7	36.4	42.9	39.6	33.2	33	32.3
O70305	Atxn2	Ataxin-2	Mus musculus	mus_musculus_UP000000589_10090_2022	0	278.87	273.054	281.514	316.79	307.578	324.948	285.312	305.951	319.494	32.8	33.9	36.5	34.2	36.4	35.9	36.8	38.6	32.1
Q7TQH0	Atxn2l	Ataxin-2-like protein	Mus musculus	mus_musculus_UP000000589_10090_2022	0	150.141	138.405	154.356	151.658	164.89	171.478	159.712	144.365	155.336	38.4	34.3	35	41	40.8	37.3	36.4	34.2	35.5
Q9CVD2	Atxn3	Ataxin-3	Mus musculus	mus_musculus_UP000000589_10090_2022	0	34.5077	42.3501	43.0368	39.5482	40.1196	33.1532	36.8915	42.1592	33.658	8.8	8.1	9.1	7.4	8.6	8.3	7.5	9.9	8
Q3UD01	Atxn7l3b	Ataxin-7-like protein 3B	Mus musculus	mus_musculus_UP000000589_10090_2022	0	101.072	120.796	98.0011	87.6927	64.0918	81.063	101.197	100.723	97.3892	29.2	32.6	31.5	27.2	21.9	30.1	31.6	33.6	32.3
Q9JLZ3	Auh	Methylglutaconyl-CoA hydratase, mitochondrial	Mus musculus	mus_musculus_UP000000589_10090_2022	0	544.562	551.578	612.458	445.741	453.866	491.416	477.575	517.717	459.112	234.6	221	215.2	208.6	204.1	208.8	190.8	211.5	212
P70295	Aup1	Lipid droplet-regulating VLDL assembly factor AUP1	Mus musculus	mus_musculus_UP000000589_10090_2022	0	276.381	244.501	292.106	250.306	254.712	273.735	245.084	255.051	263.918	85.9	78.1	83.1	77.8	75.7	72.4	78.6	82.3	73.3
Q9DCJ7	Aurkaip1	Aurora kinase A-interacting protein	Mus musculus	mus_musculus_UP000000589_10090_2022	0	43.4769	62.1502	84.5533	50.2682	83.7257	103.606	82.7622	87.0492	74.792	8.5	6.2	4.3	10.4	8.4	5	7.5	8.7	8.3
Q9D9K3	Aven	Cell death regulator Aven	Mus musculus	mus_musculus_UP000000589_10090_2022	0	53.1089	56.1032	55.9755	77.7198	67.3936	89.3357	67.7273	69.81	67.937	12.7	12.5	13.1	21.3	18.2	18.6	17.3	17.9	16.1
Q64726	Azgp1	Zinc-alpha-2-glycoprotein	Mus musculus	mus_musculus_UP000000589_10090_2022	0	582.219	594.704	636.42	692.854	764.766	708.044	696.148	688.556	786.624	146.7	137.1	139.2	152.1	170.7	160.9	184.5	159.4	171.8
P01887	B2m	Beta-2-microglobulin	Mus musculus	mus_musculus_UP000000589_10090_2022	0	1500.35	1408.63	1412.18	1285.51	1263.79	1356.31	1380	1425.58	1307.99	986.4	1030	1067.5	948.7	934.7	923.8	983.2	1053.9	1027.1
O54904	B3galt1	Beta-1,3-galactosyltransferase 1	Mus musculus	mus_musculus_UP000000589_10090_2022	0	11.9432	22.3086	12.9176	4.14612	10.7593	3.82455	11.1028	6.53008	9.12943	1.3	2	1.6	0.1	1	0.5	1	1.4	1.4
P58158	B3gat3	Galactosylgalactosylxylosylprotein 3-beta-glucuronosyltransferase 3	Mus musculus	mus_musculus_UP000000589_10090_2022	0	58.4439	69.5035	64.0587	62.3249	58.6464	56.9618	42.507	43.6595	32.6083	16.8	18.2	13.8	15.8	14.7	15.6	8.7	11.5	9.9
Q9Z222	B3GNT2	N-acetyllactosaminide beta-1,3-N-acetylglucosaminyltransferase 2	Mus musculus	mus_musculus_UP000000589_10090_2022	0	15.0088	23.8089	22.001	14.4566	13.7747	11.0203	16.151	16.6763	12.0819	3.1	3.2	2.5	1.8	1.8	2.1	1.9	2.6	2.1
Q09200	B4galnt1	Beta-1,4 N-acetylgalactosaminyltransferase 1	Mus musculus	mus_musculus_UP000000589_10090_2022	0	57.4492	58.3022	55.7082	30.3429	27.0313	38.1444	37.4051	43.8796	41.9098	11.8	12.4	12.2	7.9	5	6.8	8.6	8.5	8.1
P15535	B4galt1	Beta-1,4-galactosyltransferase 1	Mus musculus	mus_musculus_UP000000589_10090_2022	0	50.2136	49.3681	46.6336	20.2572	28.6634	30.1924	28.095	33.5431	26.1448	8.8	8.9	7.6	5.1	6.1	3.3	4.1	6.4	5.5
Q8BWP8	B4gat1	Beta-1,4-glucuronyltransferase 1	Mus musculus	mus_musculus_UP000000589_10090_2022	0	31.2984	31.5375	32.8777	24.3928	26.4916	26.3698	17.6554	22.8922	27.3965	5	4.8	4.9	5.4	4.5	4	3.9	3.1	2.7
Q91X34	Baat	Bile acid-CoA:amino acid N-acyltransferase	Mus musculus	mus_musculus_UP000000589_10090_2022	0	1746.4	1698.03	1863.59	2619.83	2659.34	2495.64	2221.44	2196.53	2191.62	565.6	568.3	582.5	797.6	860.3	831.3	710.2	710.7	755.2
Q3UI43	Babam1	BRISC and BRCA1-A complex member 1	Mus musculus	mus_musculus_UP000000589_10090_2022	0	234.655	216.624	241.208	222.512	244.05	191.913	245.955	231.868	267.11	43.9	39.7	37.9	36.7	43	43	35.1	31.2	34.2
Q8K3W0	Babam2	BRISC and BRCA1-A complex member 2	Mus musculus	mus_musculus_UP000000589_10090_2022	0	204.464	179.385	186.866	202.298	202.595	203.954	207.549	197.143	207.049	48.2	48.8	50.8	56.5	55	55.9	53.2	53	54.9
Q61337	Bad	Bcl2-associated agonist of cell death	Mus musculus	mus_musculus_UP000000589_10090_2022	0	57.1072	63.7768	54.884	61.0722	49.8213	53.8319	68.3555	63.6026	72.3029	15	17.7	15.9	17.6	16.8	16.9	19.7	17.2	19.7
Q60739	Bag1	BAG family molecular chaperone regulator 1	Mus musculus	mus_musculus_UP000000589_10090_2022	0	80.0051	84.2878	82.9978	99.9191	90.1093	81.2746	99.864	89.7899	94.2599	22.8	21.3	22	22.3	23.5	28.2	24.6	24.6	27.5
Q9JLV1	Bag3	BAG family molecular chaperone regulator 3	Mus musculus	mus_musculus_UP000000589_10090_2022	0	235.071	242.748	268.864	291.986	249.67	271.97	272.623	267.67	287.185	69.3	64.5	62.6	67	64.2	73	70.1	67.1	68.8
Q8CI61	Bag4	BAG family molecular chaperone regulator 4	Mus musculus	mus_musculus_UP000000589_10090_2022	0	24.9419	26.6219	24.761	25.1452	26.6957	24.2864	22.9756	24.7795	26.5396	4.1	4.7	4.1	4.3	4.5	4.3	4.6	4.5	3.8
Q8CI32	Bag5	BAG family molecular chaperone regulator 5	Mus musculus	mus_musculus_UP000000589_10090_2022	0	97.3682	100.539	105.967	98.8269	99.2241	82.3375	99.7347	103.021	100.854	25.6	23.7	23.2	18.6	22.5	22.8	23.2	23.3	23
Q9Z1R2	Bag6	Large proline-rich protein BAG6	Mus musculus	mus_musculus_UP000000589_10090_2022	0	158.929	154.583	167.947	209.635	213.618	211.093	192.169	181.489	174.021	38.1	36.2	38.7	50.3	49.1	49	41.7	41.9	44.5
Q8BKX1	Baiap2	Brain-specific angiogenesis inhibitor 1-associated protein 2	Mus musculus	mus_musculus_UP000000589_10090_2022	0	144.049	139.082	141.205	81.1803	70.0007	57.5397	105.24	104.716	127.237	35.8	33.3	33.1	13.4	16.2	19.5	171.1	27.5	26.9
Q9DBJ3	Baiap2l1	Brain-specific angiogenesis inhibitor 1-associated protein 2-like protein 1	Mus musculus	mus_musculus_UP000000589_10090_2022	0	109.412	122.107	127.349	212.1	163.587	217.862	105.688	96.4372	108.122	36.6	29.8	30.2	60.1	47.7	59.5	28.9	26	27.4
O08734	Bak1	Bcl-2 homologous antagonist/killer	Mus musculus	mus_musculus_UP000000589_10090_2022	0	89.8555	88.6054	79.7987	62.9588	69.1409	72.8889	54.6222	72.2929	77.8776	22.6	22.6	21.3	15.9	15.7	17.2	16.7	15.4	13.8
O54962	Banf1	Barrier-to-autointegration factor	Mus musculus	mus_musculus_UP000000589_10090_2022	0	536.106	556.182	536.014	456.421	451.665	386.777	419.037	443.971	492.308	368.4	381.3	374.4	284	320.2	319.2	319.4	314.1	288.8
Q9DCT6	Bap18	Chromatin complexes subunit BAP18	Mus musculus	mus_musculus_UP000000589_10090_2022	0	64.1965	51.3771	52.8803	49.9528	46.2576	43.8096	31.6897	39.5928	42.7069	11.8	10.9	14.2	11	12.4	12.8	10.3	8.9	7.9
Q91XV3	Basp1	Brain acid soluble protein 1	Mus musculus	mus_musculus_UP000000589_10090_2022	0	77.694	53.364	47.3459	61.4132	58.6412	46.0716	62.8487	75.429	60.9111	14.8	16.1	22.7	13.6	16.7	18.4	17.7	21.8	17.7
Q07813	Bax	Apoptosis regulator BAX	Mus musculus	mus_musculus_UP000000589_10090_2022	0	182.434	185.164	180.227	185.021	153.649	148.269	168.123	148.897	149.37	76.5	76.9	76.8	65.9	67.4	82.8	68.8	63.6	72.2
O88379	Baz1a	Bromodomain adjacent to zinc finger domain protein 1A	Mus musculus	mus_musculus_UP000000589_10090_2022	0	15.4339	23.9586	23.8374	17.8689	10.9855	12.9421	NA	19.9	NA	0.5	0.5	0.3	0.4	0.3	0.5	NA	0.4	NA
Q9Z277	Baz1b	Tyrosine-protein kinase BAZ1B	Mus musculus	mus_musculus_UP000000589_10090_2022	0	57.5648	68.3816	59.2305	52.0506	42.3005	47.5258	41.6079	47.7916	45.4705	10.1	7.1	6.8	5.7	5.4	4.7	9.8	5.7	3.7
Q924Y0	Bbox1	Gamma-butyrobetaine dioxygenase	Mus musculus	mus_musculus_UP000000589_10090_2022	0	989.478	950.196	926.51	1626.59	1577.62	1545.73	1462.45	1421.97	1376.76	375.6	377.1	409.2	624.5	655.1	658.2	582.2	592.3	619.6
Q9R069	Bcam	Basal cell adhesion molecule	Mus musculus	mus_musculus_UP000000589_10090_2022	0	55.3773	76.1046	58.5088	48.7318	52.8775	32.6718	36.6595	48.1665	42.7432	8.5	10.3	8.1	6	8	7.5	6.3	6.4	5.1
Q61334	Bcap29	B-cell receptor-associated protein 29	Mus musculus	mus_musculus_UP000000589_10090_2022	0	61.6663	69.3652	69.8746	100.397	97.2056	105.009	72.0879	73.1316	60.7359	24.2	23.1	19.9	37	35.6	35.8	23.1	23.5	25.1
Q61335	Bcap31	B-cell receptor-associated protein 31	Mus musculus	mus_musculus_UP000000589_10090_2022	0	992.738	929.312	974.636	1167.53	1083.19	1215.58	738.194	614.858	782.815	461.4	454	474.8	583.5	533.5	539.6	377.8	322.8	362.8
Q61140	Bcar1	Breast cancer anti-estrogen resistance protein 1	Mus musculus	mus_musculus_UP000000589_10090_2022	0	25.3054	26.5139	25.5607	26.0332	31.6283	29.7267	30.9732	28.0762	32.9778	2.4	2.3	2.4	2.4	2.9	2.4	3.3	2.7	2.8
Q9QZK2	Bcar3	Breast cancer anti-estrogen resistance protein 3 homolog	Mus musculus	mus_musculus_UP000000589_10090_2022	0	30.015	26.7262	26.0163	28.1061	22.2799	31.1905	28.6377	22.2223	23.6239	2.5	2.7	3	3.1	2.3	2.9	2.2	2	4.2
Q9D287	Bcas2	Pre-mRNA-splicing factor SPF27	Mus musculus	mus_musculus_UP000000589_10090_2022	0	56.0025	62.4636	62.641	36.1189	38.2513	39.4455	46.3238	45.6751	46.1771	31.6	30.2	28.3	20	18.1	17	23.5	21.3	22.6
Q8CCN5	Bcas3	BCAS3 microtubule associated cell migration factor	Mus musculus	mus_musculus_UP000000589_10090_2022	0	92.9001	87.9949	88.6734	91.0011	90.496	103.739	99.7148	95.3479	90.51	8.5	8.7	9.4	15.3	10.8	13	10.8	11.4	11.5
O35855	Bcat2	Branched-chain-amino-acid aminotransferase, mitochondrial	Mus musculus	mus_musculus_UP000000589_10090_2022	0	20.8057	33.5231	19.2253	16.2513	13.5727	14.6467	12.9701	21.9684	12.0273	2.6	7.7	3.5	1.9	2.2	1.7	2	1.6	1.8
Q9CWI3	Bccip	BRCA2 and CDKN1A-interacting protein	Mus musculus	mus_musculus_UP000000589_10090_2022	0	131.532	122.402	131.907	107.45	119.444	98.4375	129.705	140.047	132.735	35.8	34.3	36.6	26.9	31.2	29.5	36.9	38.9	35.8
Q03311	Bche	Cholinesterase	Mus musculus	mus_musculus_UP000000589_10090_2022	0	192.054	188.983	184.59	589.345	570.455	510.994	350.398	345.272	315.625	29.4	30	32.4	88.3	98.8	98.1	57.4	57.8	57
P50136	Bckdha	2-oxoisovalerate dehydrogenase subunit alpha, mitochondrial	Mus musculus	mus_musculus_UP000000589_10090_2022	0	1801.19	1815.91	1754.77	2063.9	2230.16	2242.1	2284.95	2276.36	2135.44	604.5	617.7	622.1	762.5	762.8	704.5	757.7	787.5	806.1
Q6P3A8	Bckdhb	2-oxoisovalerate dehydrogenase subunit beta, mitochondrial	Mus musculus	mus_musculus_UP000000589_10090_2022	0	1172.59	1190.9	1017.46	1568.21	1665.37	1700.46	1797.06	1774.61	1668.07	218.9	236.9	245.4	337.6	333.2	315.3	343.4	349.4	363.7
O55028	Bckdk	[3-methyl-2-oxobutanoate dehydrogenase [lipoamide]] kinase, mitochondrial	Mus musculus	mus_musculus_UP000000589_10090_2022	0	61.2486	63.0911	62.7146	60.5259	58.8048	60.0022	63.658	58.3041	59.8149	17.4	18.8	17.4	17.4	17.3	16.4	13.8	18.5	17.8
Q64373	Bcl2l1	Bcl-2-like protein 1	Mus musculus	mus_musculus_UP000000589_10090_2022	0	67.5795	81.2568	73.0276	51.3696	58.0676	53.0729	68.2183	64.3918	59.6776	18.8	19	17.2	16.2	12.9	14.5	14.9	18.7	18.4
P59017	Bcl2l13	Bcl-2-like protein 13	Mus musculus	mus_musculus_UP000000589_10090_2022	0	528.286	539.899	504.028	1037.23	1078.78	1156.77	679.178	686.791	666.301	124.2	130.9	131.5	285.6	266.3	257.7	171.4	176.6	175.8
Q8K019	Bclaf1	Bcl-2-associated transcription factor 1	Mus musculus	mus_musculus_UP000000589_10090_2022	0	159.772	153.279	160.695	146.714	146.964	154.148	169.647	166.514	170.616	29.4	30.2	31.8	29	29.2	30.1	34.2	33.2	33.3
Q9JJS6	Bco1	Beta,beta-carotene 15,15'-dioxygenase	Mus musculus	mus_musculus_UP000000589_10090_2022	0.00031	17.994	16.8077	20.9714	8.05742	NA	NA	7.19434	10.5196	11.2594	1.3	1	1.5	NA	NA	0.6	0.5	0.3	0.2
Q99NF1	Bco2	Carotenoid-cleaving dioxygenase, mitochondrial	Mus musculus	mus_musculus_UP000000589_10090_2022	0	91.6791	83.1128	96.5935	79.3143	73.9173	72.5096	77.3671	64.9094	69.523	15.3	14.2	14.1	12.7	13.3	13.9	12.6	11.8	12.8
Q6PAJ1	Bcr	Breakpoint cluster region protein	Mus musculus	mus_musculus_UP000000589_10090_2022	0	455.579	383.713	470.164	507.903	522.083	581.563	510.218	539.83	452.285	22.2	19.6	17.5	48.6	36.4	18	25.5	21.2	31.1
Q9CZP5	Bcs1l	Mitochondrial chaperone BCS1	Mus musculus	mus_musculus_UP000000589_10090_2022	0	87.5616	88.7317	98.6514	91.3339	89.9307	87.5848	98.5088	94.9151	89.5922	33.4	31.9	31.6	33.6	30.8	33.6	32.8	33.2	36.8
Q80XN0	Bdh1	D-beta-hydroxybutyrate dehydrogenase, mitochondrial	Mus musculus	mus_musculus_UP000000589_10090_2022	0	4267.08	4213.62	3861.51	4272.99	4556.16	4352.6	3487.68	3244.24	2987.44	2301.5	2440.5	2485.3	2564.2	2641.4	2575.9	1850	1963.7	2229.5
Q8JZV9	Bdh2	3-hydroxybutyrate dehydrogenase type 2	Mus musculus	mus_musculus_UP000000589_10090_2022	0	53.4273	62.8236	49.6526	38.3408	47.5782	36.3455	51.3555	49.9083	52.9933	16.2	19.4	18	12.2	14.4	14.3	17.7	17.8	17.7
O88597	Becn1	Beclin-1	Mus musculus	mus_musculus_UP000000589_10090_2022	0	27.5093	23.4687	29.1662	26.2807	20.0464	27.6315	24.8252	21.132	28.2073	8.2	4.9	7.7	8.1	6.9	9.7	8.5	6.4	8.8
O35623	Bet1	BET1 homolog	Mus musculus	mus_musculus_UP000000589_10090_2022	0	141.001	126.319	149.898	208.677	157.575	285.638	148.021	229.047	183.113	85.7	72.2	79.4	147.3	124.9	133.2	83.8	80.8	85
O35153	Bet1l	BET1-like protein	Mus musculus	mus_musculus_UP000000589_10090_2022	0	36.936	19.7284	28.1612	36.3821	26.0451	43.1028	29.1444	30.2431	22.1605	9	7.3	13.6	16.2	10.9	14.4	10.7	10.1	10.4
Q8R079	Bfar	Bifunctional apoptosis regulator	Mus musculus	mus_musculus_UP000000589_10090_2022	0	31.6388	33.1489	34.0203	41.5703	36.992	36.4041	36.5521	28.4743	31.6407	7.2	6.6	6.6	7.1	7.6	8.5	6.7	6	6.2
P28653	Bgn	Biglycan	Mus musculus	mus_musculus_UP000000589_10090_2022	0	70.8809	122.624	74.8957	63.0929	57.2906	66.5736	55.3605	63.7093	51.8598	19.1	33	19.4	15.5	13.2	17.7	14.4	18.8	15
O35490	Bhmt	Betaine--homocysteine S-methyltransferase 1	Mus musculus	mus_musculus_UP000000589_10090_2022	0	63112.7	57044.9	65743.1	77539.5	87886.3	80202.3	143617	131574	132044	23096.8	21739.7	23860.7	29093.4	31633	25636	41315.5	43437.1	39627
Q91WS4	Bhmt2	S-methylmethionine--homocysteine S-methyltransferase BHMT2	Mus musculus	mus_musculus_UP000000589_10090_2022	0	48.8825	38.7664	48.9799	61.7338	61.8483	50.7821	129.544	96.4549	111.674	12.4	12	12.9	14	18.7	16.5	34.5	30.3	39.2
P70444	Bid	BH3-interacting domain death agonist	Mus musculus	mus_musculus_UP000000589_10090_2022	0	137.461	107.712	134.972	99.6208	97.593	117.2	90.7514	113.957	94.5242	62.9	56.1	63.4	49.5	46.3	47.9	47.9	51.9	43.3
O08539	Bin1	Myc box-dependent-interacting protein 1	Mus musculus	mus_musculus_UP000000589_10090_2022	0	75.6854	99.1893	76.9932	58.9847	64.159	48.5855	52.0786	47.727	58.3851	18	22.8	17.4	10.5	13.2	12.6	12.8	12.2	11.6
D3Z6Q9	Bin2	Bridging integrator 2	Mus musculus	mus_musculus_UP000000589_10090_2022	0	67.6144	56.0255	55.6928	70.8244	57.5916	61.784	63.7304	56.4638	51.0685	14.7	22.1	23.3	20.5	19.8	25.8	19.1	14	21.6
Q9JI08	Bin3	Bridging integrator 3	Mus musculus	mus_musculus_UP000000589_10090_2022	0	31.8836	27.8767	34.1872	28.5549	33.1016	32.6015	33.6626	31.866	34.2854	10.1	8.5	9.6	10.1	10.2	8.4	10.7	9.2	10.3
O88738	Birc6	Baculoviral IAP repeat-containing protein 6	Mus musculus	mus_musculus_UP000000589_10090_2022	0	79.2479	76.6758	76.8462	67.4684	71.141	69.2894	67.106	69.7464	69.2524	6.4	6.4	6.6	6.2	6.1	5.9	5.8	5.8	5.6
Q8VD62	Bles03	UPF0696 protein C11orf68 homolog	Mus musculus	mus_musculus_UP000000589_10090_2022	0	147.322	143.672	141.376	116.558	103.846	109.957	133.628	140.454	124.347	36	33.7	24.2	27.6	21.1	26.5	28.1	34.6	32.1
Q8R016	Blmh	Bleomycin hydrolase	Mus musculus	mus_musculus_UP000000589_10090_2022	0	765.831	718.642	763.499	823.971	859.009	851.963	908.706	1035.28	956.986	166.1	160.9	168.4	190.5	195.5	180.3	208.8	226.7	205.9
O55102	Bloc1s1	Biogenesis of lysosome-related organelles complex 1 subunit 1	Mus musculus	mus_musculus_UP000000589_10090_2022	0	76.8646	78.6501	81.1308	75.2294	75.6347	76.1318	73.3654	67.0019	67.9861	33.7	34.7	32.2	32.9	34	39	27.9	29.5	32.9
Q9CWG9	Bloc1s2	Biogenesis of lysosome-related organelles complex 1 subunit 2	Mus musculus	mus_musculus_UP000000589_10090_2022	0	194.21	193.796	203.945	158.061	149.654	157.661	180.553	114.371	189.832	45	44.2	41.3	38.6	39.5	37.7	36.6	35.9	38.4
Q5U5M8	Bloc1s3	Biogenesis of lysosome-related organelles complex 1 subunit 3	Mus musculus	mus_musculus_UP000000589_10090_2022	0	18.3501	19.0394	24.7115	22.6705	27.8235	27.6731	23.3278	30.1777	17.6745	6.3	6.9	6.5	9.4	10.6	7.9	5.2	9	7.4
Q8VED2	Bloc1s4	Biogenesis of lysosome-related organelles complex 1 subunit 4	Mus musculus	mus_musculus_UP000000589_10090_2022	0	53.7851	55.4085	56.9053	66.0654	49.3969	65.7855	47.127	53.0888	52.0204	17.3	17.4	16.2	21.9	16.9	23.9	18	17.5	16.5
Q8R015	Bloc1s5	Biogenesis of lysosome-related organelles complex 1 subunit 5	Mus musculus	mus_musculus_UP000000589_10090_2022	0	75.6206	71.4535	87.195	92.5452	91.4637	92.7748	90.2895	79.1099	85.9964	38	32.3	32.2	40.1	38.9	38.3	33.4	33.6	39.5
Q9CY64	Blvra	Biliverdin reductase A	Mus musculus	mus_musculus_UP000000589_10090_2022	0	493.812	483.754	486.823	398.978	387.786	385.529	471.854	470.598	449.471	199.1	199.8	202.3	156.6	158.8	161.5	185.6	194	188
Q923D2	Blvrb	Flavin reductase (NADPH)	Mus musculus	mus_musculus_UP000000589_10090_2022	0	3115.52	3202.45	3173.21	3740.22	3668.64	3424.27	2763.03	2561.28	2745.28	1447.1	1499.9	1602.8	1567.9	1593.7	1595.9	1306.1	1226.6	1280.3
Q91Z96	Bmp2k	BMP-2-inducible protein kinase	Mus musculus	mus_musculus_UP000000589_10090_2022	0	47.4197	37.2562	40.5055	52.4859	46.6101	47.7626	54.1393	49.9015	62.5609	5.4	5	5.4	6	6	6.7	7.6	6.2	6.1
Q6PGF5	Bms1	BMS1 homolog, ribosome assembly protein (Yeast)	Mus musculus	mus_musculus_UP000000589_10090_2022	0	14.2478	16.7559	13.0464	11.4311	8.4573	12.2379	13.1474	11.6496	11.213	1	1.1	1.1	1.1	0.9	1	0.9	0.9	0.7
Q6QD59	Bnip1	Vesicle transport protein SEC20	Mus musculus	mus_musculus_UP000000589_10090_2022	0	204.653	178.33	197.504	268.314	292.21	295.647	177.295	185.101	185.872	79	70.7	81.1	108.9	107.4	101.8	69.7	72.3	67.2
O55003	Bnip3	BCL2/adenovirus E1B 19 kDa protein-interacting protein 3	Mus musculus	mus_musculus_UP000000589_10090_2022	0	117.656	92.6466	91.5649	119.726	114.996	130.83	76.0469	74.6858	66.0528	31.2	32.6	37	41.4	44.1	44.6	22.8	24.9	26.1
Q9Z2F7	Bnip3l	BCL2/adenovirus E1B 19 kDa protein-interacting protein 3-like	Mus musculus	mus_musculus_UP000000589_10090_2022	0	42.6487	37.5167	46.0931	36.4285	38.308	33.6147	24.2519	29.277	27.693	13.7	12.1	13.6	12.4	11.6	13.1	8	8.5	8.3
Q9D8S9	Bola1	BolA-like protein 1	Mus musculus	mus_musculus_UP000000589_10090_2022	0	244.239	224.615	246.848	316.93	283.923	306.723	273.573	282.331	296.777	210.3	192.1	205	266.9	279	292.8	266.8	256.7	255
Q8BGS2	Bola2	BolA-like protein 2	Mus musculus	mus_musculus_UP000000589_10090_2022	0	153.599	169.112	163.058	177.333	172.831	187.485	179.007	149.441	183.733	77.8	83.9	79.9	104.2	102.5	99.7	92.4	81.5	89.3
Q8CEI1	Bola3	BolA-like protein 3	Mus musculus	mus_musculus_UP000000589_10090_2022	0	24.5399	29.8684	26.553	40.2412	41.6606	45.0025	35.9914	31.7907	36.3405	15.8	20.4	16.2	29.6	27.7	27.3	23.8	23.9	22.1
P97452	Bop1	Ribosome biogenesis protein BOP1	Mus musculus	mus_musculus_UP000000589_10090_2022	0	39.9908	46.9449	49.8286	35.5739	34.5681	29.679	40.1175	33.0253	33.6743	6	5.5	5	3.5	4.5	4.5	4.5	4.3	5.2
Q9D920	Borcs5	BLOC-1-related complex subunit 5	Mus musculus	mus_musculus_UP000000589_10090_2022	0	61.3903	54.6755	70.3517	39.756	46.3197	39.8555	37.786	36.244	43.5756	12.2	11	12	9.4	10.5	8.8	8.9	8.5	8.1
P15327	Bpgm	Bisphosphoglycerate mutase	Mus musculus	mus_musculus_UP000000589_10090_2022	0	531.919	510.38	531.19	641.057	624.276	620.639	416.381	612.922	766.702	203.8	205.4	199.8	255.9	258.8	271.9	308	250.6	176.3
Q8R164	Bphl	Valacyclovir hydrolase	Mus musculus	mus_musculus_UP000000589_10090_2022	0	3714.2	3739.24	3827.76	4156.76	4516.31	4889.41	4600.51	4498.67	4158.76	1533.4	1507	1540.4	2128.9	1994.1	1867	1816.4	1964.4	2065.6
P07743	Bpifa2	BPI fold-containing family A member 2	Mus musculus	mus_musculus_UP000000589_10090_2022	0	20.376	15.4573	35.587	6.16281	8.18747	NA	10.4887	18.6615	25.8126	6	2.8	3.7	NA	2	1.9	4.7	3.6	2.1
Q9Z0S1	Bpnt1	3'(2'),5'-bisphosphate nucleotidase 1	Mus musculus	mus_musculus_UP000000589_10090_2022	0	942.241	951.055	973.672	879.434	879.546	876.181	997.233	966.348	971.801	346.2	343	345.9	317.3	306.6	315.6	366.6	372.4	374.1
Q80V26	Bpnt2	Golgi-resident adenosine 3',5'-bisphosphate 3'-phosphatase	Mus musculus	mus_musculus_UP000000589_10090_2022	0	78.6455	92.9383	78.626	109.248	96.7977	91.2409	73.6782	83.8709	72.836	22.7	24.8	21.7	27.4	28.7	32.1	20.5	22.3	20.6
P28028	Braf	Serine/threonine-protein kinase B-raf	Mus musculus	mus_musculus_UP000000589_10090_2022	0	78.1397	62.748	67.2088	63.3487	58.2844	60.7277	61.1087	59.2229	66.815	8.8	8.4	10	7.7	7.8	8.1	8.8	7.7	8
Q99MP8	Brap	BRCA1-associated protein	Mus musculus	mus_musculus_UP000000589_10090_2022	0	99.2887	105.902	107.47	106.735	106.477	91.8403	115.161	106.66	112.238	28.9	27	26.2	24	27.7	26.9	27.6	25.3	28.6
Q8C3R1	Brat1	BRCA1-associated ATM activator 1	Mus musculus	mus_musculus_UP000000589_10090_2022	0	13.338	19.244	18.6339	16.9297	21.9691	19.4305	21.2747	17.3267	19.9143	1.7	1.6	0.7	1.7	2.3	1.8	1.9	1.4	1.6
Q8BTC1	Brawnin	Protein BRAWNIN	Mus musculus	mus_musculus_UP000000589_10090_2022	0	62.4398	69.719	66.7779	68.6917	75.5183	80.0026	51.6783	53.1886	47.7118	11.1	11.6	10.4	13.3	12.6	11.4	8	8.9	8.6
P46737	Brcc3	Lys-63-specific deubiquitinase BRCC36	Mus musculus	mus_musculus_UP000000589_10090_2022	0	80.9966	75.8983	88.8648	89.8727	85.7842	107.022	96.8095	84.7842	88.2391	30.3	28.5	28.6	43.3	37.6	42.1	32.9	31.4	33.7
Q7JJ13	Brd2	Bromodomain-containing protein 2	Mus musculus	mus_musculus_UP000000589_10090_2022	0	32.7648	30.2485	28.4183	10.5092	16.7994	17.6767	23.1806	34.1418	28.0901	1.4	1.4	1.5	1	1	0.8	1.5	0.3	1.1
Q8K2F0	Brd3	Bromodomain-containing protein 3	Mus musculus	mus_musculus_UP000000589_10090_2022	0	61.1585	63.0598	64.361	48.4274	47.3553	48.4975	48.9275	49.5091	45.6784	8	7.9	7.7	5.8	5.7	6.3	6.5	5.4	8.3
Q9ESU6	Brd4	Bromodomain-containing protein 4	Mus musculus	mus_musculus_UP000000589_10090_2022	0	117.329	118.349	117.143	66.9527	72.3394	73.9768	86.389	91.202	86.0763	13.7	12.2	12.9	13.3	6.1	13.9	10	9.2	10.9
Q8BXV2	Bri3bp	BRI3-binding protein	Mus musculus	mus_musculus_UP000000589_10090_2022	0	163.66	186.603	169.606	369.504	404.681	410.99	177.355	190.517	166.537	48.8	55	47.5	128	123.7	117.2	51.2	57.2	53.9
Q9DCA5	Brix1	Ribosome biogenesis protein BRX1 homolog	Mus musculus	mus_musculus_UP000000589_10090_2022	0	6.08497	4.27659	5.77862	4.94846	1.68595	3.9234	5.25499	4.23948	1.89126	0.6	0.6	0.8	0.1	0.1	0.3	0.3	0.2	0.3
Q91VR8	Brk1	Protein BRICK1	Mus musculus	mus_musculus_UP000000589_10090_2022	0	111.391	96.7933	94.4569	81.8685	95.2006	86.8675	103.041	100.025	104.886	53.6	55.7	65	47.9	54.8	46	62.3	61.1	59.1
Q8K2Q7	Brox	BRO1 domain-containing protein BROX	Mus musculus	mus_musculus_UP000000589_10090_2022	0	102.915	77.4107	78.9115	76.2825	94.0893	120.97	88.1577	68.808	78.4391	13.6	15.3	17.2	20.9	17.5	14.6	15.1	12.9	14.1
Q80Y55	Bsdc1	BSD domain-containing protein 1	Mus musculus	mus_musculus_UP000000589_10090_2022	0	64.0852	60.295	57.4158	69.7489	72.1306	75.9952	45.8876	46.049	47.2085	24.5	27.8	29.9	31.8	34.7	27.5	19.8	20.5	21.3
P18572	Bsg	Basigin	Mus musculus	mus_musculus_UP000000589_10090_2022	0	1707.81	1681.25	1591.68	2703.12	2639.14	2535.13	2261.31	2017.23	1988.15	373.9	389.3	411.4	590.3	635.3	629.8	476.4	488.1	526.5
Q8R2Q8	Bst2	Bone marrow stromal antigen 2	Mus musculus	mus_musculus_UP000000589_10090_2022	0	79.7939	98.9624	87.8849	55.8554	49.6912	53.7926	41.8995	50.2384	63.1513	23	24.6	19.6	15.1	15.7	16.4	19.7	17.1	13.5
E9QAE3	Btaf1	B-TFIID TATA-box-binding protein-associated factor 1	Mus musculus	mus_musculus_UP000000589_10090_2022	0	32.566	36.7884	34.6597	30.3834	34.6966	24.1872	29.8012	32.4104	28.3806	3.4	3.2	2.6	2.1	3.2	2.6	2.3	2.9	2.2
Q8C726	Btbd9	BTB/POZ domain-containing protein 9	Mus musculus	mus_musculus_UP000000589_10090_2022	0	NA	6.61228	3.72875	7.09107	1.68096	NA	NA	7.69199	6.02031	0.1	0.2	NA	NA	0	0.2	0.2	0.2	NA
Q8CIF4	Btd	Biotinidase	Mus musculus	mus_musculus_UP000000589_10090_2022	0	164.03	188.552	197.249	146.795	147.012	141.512	111.795	107.422	99.2549	41.1	38.9	38.5	30	46.6	31.2	21.2	22.2	23.3
Q64152	Btf3	Transcription factor BTF3	Mus musculus	mus_musculus_UP000000589_10090_2022	0	248.742	244.48	257.548	188.506	218.711	238.968	185.606	192.4	202.29	161.4	158.2	147.8	133.9	130	119.7	120.7	121.4	117.5
Q9CQH7	Btf3l4	Transcription factor BTF3 homolog 4	Mus musculus	mus_musculus_UP000000589_10090_2022	0	668.901	592.139	665.034	601.506	628.117	634.812	552.517	626.045	613.516	403.4	376	406	392.8	410	395.5	373.2	395.5	311.5
Q9WVA3	Bub3	Mitotic checkpoint protein BUB3	Mus musculus	mus_musculus_UP000000589_10090_2022	0	243.109	227.504	246.365	146.764	158.369	149.278	177.412	185.86	186.211	76.7	72.4	74.1	49.2	53.4	46.5	54.8	56.4	55.8
Q6PGH1	Bud31	Protein BUD31 homolog	Mus musculus	mus_musculus_UP000000589_10090_2022	0	36.3282	38.073	43.2045	22.0766	17.1956	26.3842	24.0089	25.7447	29.7935	9	6.9	7.9	6.4	4.2	4	6.3	6.2	5.8
O54825	Bysl	Bystin	Mus musculus	mus_musculus_UP000000589_10090_2022	0	18.4878	23.5179	28.7165	20.281	20.1512	22.966	18.5239	19.1099	15.3723	9.9	7.7	7.7	5.3	3.9	4	5.7	4.6	6.2
Q9CQC6	Bzw1	eIF5-mimic protein 2	Mus musculus	mus_musculus_UP000000589_10090_2022	0	287.541	311.881	301.014	267.497	267.422	268.058	278.017	258.519	274.805	113.2	112.4	111.5	103.5	102.2	102.7	103.8	100.6	104
Q91VK1	Bzw2	eIF5-mimic protein 1	Mus musculus	mus_musculus_UP000000589_10090_2022	0	77.1169	72.1264	81.5277	69.1624	76.822	82.596	71.5551	69.7745	71.9384	10.1	11	12.2	10.8	10.1	10.1	10.7	9.9	10.2
Q9JJ06	C1galt1	Glycoprotein-N-acetylgalactosamine 3-beta-galactosyltransferase 1	Mus musculus	mus_musculus_UP000000589_10090_2022	0	79.7907	83.4014	86.3961	56.2158	49.2161	55.8084	49.3977	56.933	50.9579	15.3	15.3	14.3	10.2	8.5	10.6	8.9	11	8.5
Q9JMG2	C1galt1c1	C1GALT1-specific chaperone 1	Mus musculus	mus_musculus_UP000000589_10090_2022	0	27.4534	37.7997	42.5095	30.061	33.6846	20.9024	23.5871	29.6052	NA	4.4	5.2	3.8	2.8	4.2	4.6	NA	4	3.4
Q499E6	C1orf109	Uncharacterized protein C1orf109 homolog	Mus musculus	mus_musculus_UP000000589_10090_2022	0.00532481	NA	23.1487	15.059	16.2924	14.1313	10.2563	18.4286	24.1711	7.50899	1.4	2.1	NA	0.9	1.3	1.5	0.7	2.2	1.7
P98086	C1qa	Complement C1q subcomponent subunit A	Mus musculus	mus_musculus_UP000000589_10090_2022	0	35.1181	27.5411	19.9359	26.0417	24.7468	15.8767	18.9032	18.2803	21.7531	1.2	1.6	2.1	0.9	1.5	1.5	1.3	1.1	1.1
P14106	C1qb	Complement C1q subcomponent subunit B	Mus musculus	mus_musculus_UP000000589_10090_2022	0	35.3095	28.5565	35.0802	26.2545	24.6584	35.0079	22.6211	12.3717	21.7125	5.4	4.4	5.4	5.9	6	5.1	3.4	2	3.6
O35658	C1qbp	Complement component 1 Q subcomponent-binding protein, mitochondrial	Mus musculus	mus_musculus_UP000000589_10090_2022	0	1681.49	1651.84	1737.96	1409.73	1392.71	1527.09	1446.92	1424.83	1509.29	596.7	572.4	537.3	528.5	489.9	493	529.1	512.7	524
Q02105	C1qc	Complement C1q subcomponent subunit C	Mus musculus	mus_musculus_UP000000589_10090_2022	0	34.0857	27.0502	30.2506	27.4694	26.3848	24.7296	34.9901	26.0851	35.0234	5.6	4.7	6.1	5.2	6.2	6.3	7.6	6.1	7.5
Q8CG16	C1ra	Complement C1r-A subcomponent	Mus musculus	mus_musculus_UP000000589_10090_2022	0	54.6393	55.0179	61.3529	33.3031	30.2458	29.6551	34.0355	34.6014	34.3201	6.1	6.4	6.5	2.9	3.1	2.8	3.6	4	3.5
Q3UZ09	C1rl	Complement C1r subcomponent-like protein	Mus musculus	mus_musculus_UP000000589_10090_2022	0	31.4472	27.5758	30.1483	37.3249	43.6806	53.4125	36.7393	34.6509	31.782	7.6	7.3	8	13	10.5	9.6	7.7	8.9	9.5
Q8CG14	C1s1	Complement C1s-1 subcomponent	Mus musculus	mus_musculus_UP000000589_10090_2022	0	22.4889	23.8746	26.2748	10.316	11.9374	15.4137	10.2141	14.3051	11.3714	5.6	5.2	4.4	1.3	0.9	0.9	3	3.5	0.9
P21180	C2	Complement C2	Mus musculus	mus_musculus_UP000000589_10090_2022	0	2851.81	3043.91	3307.06	1731.96	1852.57	1765.58	2095.74	2744.96	2605.99	107.6	122.3	129.1	167.9	153.2	116.4	230.1	249.8	204.2
E9Q3C1	C2cd2	C2 domain-containing protein 2	Mus musculus	mus_musculus_UP000000589_10090_2022	0	212.452	230.352	226.776	252.378	253.486	265.528	231.448	223.732	226.602	60.1	64.7	59.8	79.5	74.8	73.7	65.2	65.7	67
Q80X80	C2cd2l	Phospholipid transfer protein C2CD2L	Mus musculus	mus_musculus_UP000000589_10090_2022	0	114.037	113.941	104.429	100.76	99.9415	100.61	111.646	116.448	115.908	24.3	25.5	21.1	23.4	24.2	23.9	26.8	26.3	26.5
E9Q861	C2cd4a	C2 calcium-dependent domain-containing 4A	Mus musculus	mus_musculus_UP000000589_10090_2022	0	431.203	415.31	434.14	295.507	288.714	305.754	258.006	275.065	296.721	24.1	23.1	24	17	16	16.4	16.5	15.3	14.3
P01027	C3	Complement C3	Mus musculus	mus_musculus_UP000000589_10090_2022	0	2632.53	2389.68	2344.62	2472.21	2473.35	2466.12	2861.72	3578.19	2929.52	373.2	374.4	419.9	397.9	390.9	391.1	466.6	568.9	455.6
P01029	C4b	Complement C4-B	Mus musculus	mus_musculus_UP000000589_10090_2022	0	402.093	374.115	379.459	395.727	343.937	444.571	351.286	494.517	323.789	67.7	69.5	72.6	79.6	61.1	71.2	56.6	89.2	62
P08607	C4bpa	C4b-binding protein	Mus musculus	mus_musculus_UP000000589_10090_2022	0	97.9936	81.7506	109.088	21.7257	29.9859	35.7708	58.8	55.6425	71.3151	7.4	8.3	7.6	4.1	2.6	1.9	5.9	6	6.2
P06684	C5	Complement C5	Mus musculus	mus_musculus_UP000000589_10090_2022	0	279.819	292.038	268.602	138.068	139.708	147.794	167.146	245.902	156.819	19.3	23	23	12.5	11.8	9.8	12.6	20.5	11.8
E9Q6D8	C6	Complement component C6	Mus musculus	mus_musculus_UP000000589_10090_2022	0	1222.45	1293.09	1678.91	156.332	187.764	233.071	215.185	365.826	290.082	43.5	40.1	35.1	12.4	14.7	13.1	17.8	20.2	0.6
D3YXF5	C7	Complement component 7	Mus musculus	mus_musculus_UP000000589_10090_2022	0	75.1334	43.1601	73.1227	33.2573	NA	22.7086	26.6569	45.5434	28.8805	3.9	2.7	4.2	1.2	NA	2.7	1.5	2.2	1.6
Q8K182	C8a	Complement component C8 alpha chain	Mus musculus	mus_musculus_UP000000589_10090_2022	0	83.5963	86.1231	73.411	13.3402	10.4878	19.5982	17.0558	31.3003	21.4571	22.5	26.6	25.8	4.9	1.7	2.6	6.8	8.7	5.1
Q8BH35	C8b	Complement component C8 beta chain	Mus musculus	mus_musculus_UP000000589_10090_2022	0	93.7958	103.481	107.805	11.9588	27.7395	15.3202	34.6886	43.5539	44.2433	20.9	20	18.4	2.8	2.5	0.4	8.5	8.2	6.6
Q8VCG4	C8g	Complement component C8 gamma chain	Mus musculus	mus_musculus_UP000000589_10090_2022	0	201.464	194.389	170.111	80.4975	74.4288	66.9375	71.8939	96.8277	91.1786	62.8	71.8	74.1	26.3	27	28.3	30.8	34.9	27
P06683	C9	Complement component C9	Mus musculus	mus_musculus_UP000000589_10090_2022	0	209.588	213.658	216.262	110.375	96.669	101.004	151.044	218.505	157.163	20	18.1	19.3	13.5	13.3	12.8	15.1	17.5	13.8
P13634	Ca1	Carbonic anhydrase 1	Mus musculus	mus_musculus_UP000000589_10090_2022	0	1168.39	974.534	957.022	1560.98	1493.66	1361.03	1104.55	1562.47	1878.48	322.7	342.2	392	479.1	532.1	542.2	653.6	562	382.7
Q9WVT6	Ca14	Carbonic anhydrase 14	Mus musculus	mus_musculus_UP000000589_10090_2022	0	415.226	434.332	488.865	157.824	144.545	131.909	306.972	297.329	336.976	132.5	117.8	110.4	36.1	40.8	40.5	78.7	77.4	74
P00920	Ca2	Carbonic anhydrase 2	Mus musculus	mus_musculus_UP000000589_10090_2022	0	3203.59	3345.83	3065.3	2997.15	3175.64	3030.72	2212.97	3145.1	3606.29	911.9	1029.8	1010.1	940.7	960.1	898.7	1073	999.1	680.7
P16015	Ca3	Carbonic anhydrase 3	Mus musculus	mus_musculus_UP000000589_10090_2022	0	47549.5	52945.1	51629.7	25859	32962.7	37220.9	41252.6	46820	42329.4	23836.5	25019.9	23007.7	19683.1	17240.9	13647.3	21574.7	23689.4	20946.4
P23589	Ca5a	Carbonic anhydrase 5A, mitochondrial	Mus musculus	mus_musculus_UP000000589_10090_2022	0	1101.95	1053.36	990.669	985.172	1120.6	1180.39	1680.4	1546.93	1494.54	279.7	287.4	316.5	340.5	317.6	280.2	427.5	456.6	484.9
Q9QZA0	Ca5b	Carbonic anhydrase 5B, mitochondrial	Mus musculus	mus_musculus_UP000000589_10090_2022	0	43.41	29.3129	23.7705	41.5341	45.1588	45.8224	71.9947	60.0537	72.8143	3.9	5	7.1	7.6	8.6	7.4	12.4	10.2	13
P28651	Ca8	Carbonic anhydrase-related protein	Mus musculus	mus_musculus_UP000000589_10090_2022	0	171.23	166.424	164.999	142.639	125.262	137.052	197.615	182.048	226.568	44.8	45.1	42.6	32.1	34.6	28.5	52	47.5	49
Q8VDY9	Caap1	Caspase activity and apoptosis inhibitor 1	Mus musculus	mus_musculus_UP000000589_10090_2022	0	4.30729	6.76511	5.36118	4.92702	7.2774	NA	7.57813	8.76428	5.4729	0.4	0.5	0.3	0.1	0.5	0.4	0.4	0.6	0.5
Q06138	Cab39	Calcium-binding protein 39	Mus musculus	mus_musculus_UP000000589_10090_2022	0	223.987	225.504	217.646	196.545	187.745	202.264	247.609	208.14	249.743	65.6	62.9	64.1	60.2	56.6	61.6	74.2	63.8	72.9
Q9DB16	Cab39l	Calcium-binding protein 39-like	Mus musculus	mus_musculus_UP000000589_10090_2022	0	97.1852	79.8015	76.6702	98.4537	95.4684	94.8571	99.5772	100.818	96.4773	18.6	19.1	23.3	22.4	23.9	24.5	22.8	23.8	24.6
Q8BG21	Cacfd1	Calcium channel flower homolog	Mus musculus	mus_musculus_UP000000589_10090_2022	0	55.2132	60.8066	56.0831	34.5379	26.896	29.9544	43.4435	60.2602	58.7302	9.3	10.1	9.2	5	4.5	5.8	9.8	10	7.2
O08532	Cacna2d1	Voltage-dependent calcium channel subunit alpha-2/delta-1	Mus musculus	mus_musculus_UP000000589_10090_2022	0	15.9098	29.3191	16.5282	17.0584	20.2084	20.5141	20.1321	19.4666	22.464	1.7	3.3	1.7	1.5	1	1.2	2.3	2.1	2.1
Q9CS00	Cactin	Cactin	Mus musculus	mus_musculus_UP000000589_10090_2022	0.000925	9.35387	2.18058	4.66905	6.63714	15.0275	12.5589	4.46415	8.59276	10.8073	0.2	0.1	0.3	0.4	0.5	0.2	0.3	0.3	0.1
Q8R0X2	Cacul1	CDK2-associated and cullin domain-containing protein 1	Mus musculus	mus_musculus_UP000000589_10090_2022	0	15.7434	16.6084	19.4922	12.1342	12.2802	14.7606	14.3277	16.8907	18.5461	1	0.8	0.8	0.7	0.6	0.6	0.9	0.8	0.7
Q9CXW3	Cacybp	Calcyclin-binding protein	Mus musculus	mus_musculus_UP000000589_10090_2022	0	299.215	334.741	319.008	302.576	297.937	307.978	249.698	260.756	270.876	129.9	128.4	127.5	126.1	119	118.1	104.2	104.8	100.7
B2RQC6	Cad	CAD protein	Mus musculus	mus_musculus_UP000000589_10090_2022	0	218.547	222.842	221.674	100.089	115.386	106.144	136.003	149.493	145.245	21.4	21.7	21.7	12.1	12.6	10.6	16.6	17.7	14.9
Q8R5M8	Cadm1	Cell adhesion molecule 1	Mus musculus	mus_musculus_UP000000589_10090_2022	0	105.24	113.209	87.4815	96.9198	77.6353	72.3043	73.6102	91.6517	99.4026	10.9	13.3	13.4	9.2	9.8	11.9	13.4	11.5	13.8
Q99N28	Cadm3	Cell adhesion molecule 3	Mus musculus	mus_musculus_UP000000589_10090_2022	0	28.5886	24.3651	24.4016	19.0992	22.2205	27.9245	23.186	22.7811	20.003	4.2	4.3	4.9	1.6	4	3.9	3.3	3.9	4.4
Q8CGU1	Calcoco1	Calcium-binding and coiled-coil domain-containing protein 1	Mus musculus	mus_musculus_UP000000589_10090_2022	0	19.7502	20.3761	13.0312	18.4455	17.0782	16.7211	19.1522	20.8866	17.8974	2	2.7	3.2	2.8	2	3	3	3.4	2.7
Q9R1W5	Calcrl	Calcitonin gene-related peptide type 1 receptor	Mus musculus	mus_musculus_UP000000589_10090_2022	0.00487433	0.959874	6.01212	5.54087	6.0661	8.34114	6.17288	5.72835	4.73041	7.99412	0.9	1	0.1	0.4	1	1.1	0.9	0.6	0.6
E9QA15	Cald1	Caldesmon 1	Mus musculus	mus_musculus_UP000000589_10090_2022	0	963.237	1035.82	924.807	945.464	920.675	975.109	882.125	907.711	939.001	258.1	282.3	265.9	267	251.6	261.7	261.2	249.8	247.3
D3Z291	Calhm1	Calcium homeostasis modulator protein 1	Mus musculus	mus_musculus_UP000000589_10090_2022	0.000464	60.0033	61.0778	51.5312	107.987	131.226	131.305	109.946	74.1743	58.1621	4	4.7	4.6	10.1	10.1	8.3	4.5	5.7	8.5
P0DP26	Calm1	Calmodulin-1	Mus musculus	mus_musculus_UP000000589_10090_2022	0	13466.7	13740.4	14249.4	10314.4	9964.9	9439.76	12041.5	12195.9	12560.8	4691.8	4503.8	4618.8	3286.2	3400.2	3469.1	4286.6	4135.9	4194.5
P14211	Calr	Calreticulin	Mus musculus	mus_musculus_UP000000589_10090_2022	0	9121.1	9496.35	9742.9	5577.35	6040.59	6343.38	6403.35	7130.06	6560.92	2594.4	2548.7	2459.2	1741.9	1651.6	1629	1778.6	1969.5	1799.6
O35887	Calu	Calumenin	Mus musculus	mus_musculus_UP000000589_10090_2022	0	453.06	494.54	484.343	286.271	291.118	327.41	298.794	298.123	275.582	285.2	290.8	276.8	187.8	171.1	166.5	162.6	173.5	176.4
Q91YS8	Camk1	Calcium/calmodulin-dependent protein kinase type 1	Mus musculus	mus_musculus_UP000000589_10090_2022	0	31.8187	38.69	35.6901	25.2989	27.3898	20.9461	16.0165	21.8895	24.589	7.1	7.5	6.4	4.5	6.1	5.3	5.7	4.4	3.5
Q6PHZ2	Camk2d	Calcium/calmodulin-dependent protein kinase type II subunit delta	Mus musculus	mus_musculus_UP000000589_10090_2022	0	117.945	149.914	133.188	130.332	124.042	154.266	112.499	126.744	105.769	23	27.7	22.5	24.9	23.1	24	19.4	23.8	19.9
Q923T9	Camk2g	Calcium/calmodulin-dependent protein kinase type II subunit gamma	Mus musculus	mus_musculus_UP000000589_10090_2022	0	48.6028	45.5415	39.507	43.1176	52.1815	58.5957	42.5244	38.0583	41.0575	5.1	5.4	6	8.4	7.7	7.2	5.5	6	5.7
P51437	Camp	Cathelicidin antimicrobial peptide	Mus musculus	mus_musculus_UP000000589_10090_2022	0	283.797	255.831	339.611	140.451	144.572	149.524	420.975	247.228	272.761	115.1	161.3	143.1	123.1	110.9	78.1	153	190.7	6.5
A2AHC3	Camsap1	Calmodulin-regulated spectrin-associated protein 1	Mus musculus	mus_musculus_UP000000589_10090_2022	0	9.51843	7.51386	9.40328	10.2756	7.67339	8.49521	5.5792	7.31129	12.7949	0.2	0.1	0.3	0.2	0.3	0.3	0.3	0.2	0.1
Q80VC9	Camsap3	Calmodulin-regulated spectrin-associated protein 3	Mus musculus	mus_musculus_UP000000589_10090_2022	0	31.7098	33.547	32.3422	43.8327	45.8855	41.5356	42.9502	38.2814	39.7979	4	3.6	3.5	5	5	5.3	4.5	4.5	5
Q6ZQ38	Cand1	Cullin-associated NEDD8-dissociated protein 1	Mus musculus	mus_musculus_UP000000589_10090_2022	0	907.586	877.79	912.605	694.354	728.964	669.648	761.56	788.583	772.703	159.1	153.8	159.2	126	129.3	126.3	140.4	143.3	137.4
Q6ZQ73	Cand2	Cullin-associated NEDD8-dissociated protein 2	Mus musculus	mus_musculus_UP000000589_10090_2022	0.00908403	2.13703	8.86961	NA	11.5026	5.92431	NA	NA	3.66089	NA	NA	0.3	0.2	NA	0.7	0.1	NA	0	NA
Q8VCF1	Cant1	Soluble calcium-activated nucleotidase 1	Mus musculus	mus_musculus_UP000000589_10090_2022	0	64.1768	65.3319	59.7681	39.2621	45.679	52.5647	37.5469	50.0458	44.937	10.7	11	8.2	6.4	8.5	5.8	8.3	8.7	7.4
P35564	Canx	Calnexin	Mus musculus	mus_musculus_UP000000589_10090_2022	0	2811.04	2774.05	2961.31	2112.94	2086.17	2290.75	1964.62	2044.89	1946.75	920	866	875.7	712.1	665.9	647.3	622.2	639.4	620
P40124	Cap1	Adenylyl cyclase-associated protein 1	Mus musculus	mus_musculus_UP000000589_10090_2022	0	714.698	670.8	657.777	690.428	682.439	676.234	700.649	707.464	643.326	226.6	234.4	242	235.7	239.4	241.8	230.6	248.1	239.3
P24452	Capg	Macrophage-capping protein	Mus musculus	mus_musculus_UP000000589_10090_2022	0	126.844	145.147	113.994	127.408	121.791	87.5999	115.274	128.89	117.69	29.1	39.5	34.4	23.7	31.6	35.7	29	33.3	30.9
O35350	Capn1	Calpain-1 catalytic subunit	Mus musculus	mus_musculus_UP000000589_10090_2022	0	158.145	153.205	137.432	188.873	188.434	182.159	165.956	170.701	181.072	33	38.4	38.9	44.9	48.4	45.9	44.5	42.6	41.1
O08529	Capn2	Calpain-2 catalytic subunit	Mus musculus	mus_musculus_UP000000589_10090_2022	0	205.8	212.198	201.779	363.265	330.264	319.744	215.775	225.681	232.936	52	59.7	55.5	91.1	90.7	97.7	63.3	60.1	56.7
Q9R1S8	Capn7	Calpain-7	Mus musculus	mus_musculus_UP000000589_10090_2022	0	169.414	160.473	156.983	161.772	161.205	167.167	145.988	132.31	131.173	12.1	9.9	11.3	13.7	12.3	14.3	7.3	7.7	10.1
O88456	Capns1	Calpain small subunit 1	Mus musculus	mus_musculus_UP000000589_10090_2022	0	243.477	237.23	244.058	353.285	368.226	316.213	227.461	255.102	248.057	96.9	107.2	101.2	137.5	142.3	131.2	110.7	109.7	105.7
Q60865	Caprin1	Caprin-1	Mus musculus	mus_musculus_UP000000589_10090_2022	0	805.712	823.273	774.391	907.05	876.547	913.759	792.09	730.114	750.542	202.6	203.7	204.1	232.9	218.6	219.7	189.3	181.7	198.4
P47753	Capza1	F-actin-capping protein subunit alpha-1	Mus musculus	mus_musculus_UP000000589_10090_2022	0	424.726	434.217	444.131	293.401	286.21	286.152	268.173	305.071	314.002	127.2	126.9	120.1	76.8	79.9	77.5	87.3	91.1	76
P47754	Capza2	F-actin-capping protein subunit alpha-2	Mus musculus	mus_musculus_UP000000589_10090_2022	0	1051.23	1106.81	1179.9	930.344	869.715	786.973	956.685	975.222	947.977	356.9	350.3	334.3	247.8	261.2	283.3	279.9	292.5	291.8
P47757	Capzb	F-actin-capping protein subunit beta	Mus musculus	mus_musculus_UP000000589_10090_2022	0	891.516	846.591	849.357	679.212	695.902	662.389	714.352	724.701	705.383	399.5	392.9	405.9	287.8	312.3	304	348.3	351	327.7
Q9D1I2	Card19	Caspase recruitment domain-containing protein 19	Mus musculus	mus_musculus_UP000000589_10090_2022	0	21.4506	22.7649	27.978	26.9567	24.3413	26.5151	30.3103	22.7174	23.3697	3.1	2.6	5.8	4.9	3.6	6	5.2	2.6	5.9
Q9CR86	Carhsp1	Calcium-regulated heat stable protein 1	Mus musculus	mus_musculus_UP000000589_10090_2022	0	603.664	565.459	637.533	731.642	797.504	872.204	748.984	779.471	820.518	288.1	248.6	262	390.8	379.6	366.7	370.1	349.7	338.6
Q9WVG6	Carm1	Histone-arginine methyltransferase CARM1	Mus musculus	mus_musculus_UP000000589_10090_2022	0	40.9005	49.4144	59.6063	44.7762	40.6713	49.6932	41.375	41.2308	46.3862	7.8	6.8	5.4	6.7	5.2	4.8	6.2	5.6	5.2
Q6EDY6	Carmil1	F-actin-uncapping protein LRRC16A	Mus musculus	mus_musculus_UP000000589_10090_2022	0	8.42784	14.4907	8.7313	8.94625	13.5326	19.6832	8.09875	12.2967	14.1179	0.1	0.2	0.2	0.4	0.3	0.3	0.3	0.2	0.2
Q80UY1	Carnmt1	Carnosine N-methyltransferase	Mus musculus	mus_musculus_UP000000589_10090_2022	0	123.592	141.02	121.646	136.524	145.282	146.071	129.966	133.599	121.684	37.1	42	38.4	34.5	34.2	32.3	31.8	31.6	32.1
Q9ER72	Cars1	Cysteine--tRNA ligase, cytoplasmic	Mus musculus	mus_musculus_UP000000589_10090_2022	0	316.859	318.927	320.731	296.932	290.452	287.496	229.757	250.853	239.058	97.4	98.7	95.3	83.6	83.2	81.3	72	76	67.3
Q8BYM8	Cars2	Probable cysteine--tRNA ligase, mitochondrial	Mus musculus	mus_musculus_UP000000589_10090_2022	0	74.5286	81.2643	80.9071	61.0699	73.777	76.6921	70.7634	85.9786	74.0282	19.3	21.1	19.4	20.8	19.6	14.2	19.2	22.5	19.3
Q8K3W3	Casc3	Protein CASC3	Mus musculus	mus_musculus_UP000000589_10090_2022	0	2.60911	NA	2.69131	2.21867	1.07587	2.01353	2.75546	1.75037	2.46836	0.1	0	0.1	0.1	0	0.1	0.1	0.1	0.1
Q7TN73	Casd1	N-acetylneuraminate 9-O-acetyltransferase	Mus musculus	mus_musculus_UP000000589_10090_2022	0.00031	42.2021	47.437	47.6891	317.752	212.073	237.464	58.0537	52.9289	58.806	1	1	0.9	4.9	4.4	6.6	1.2	1.1	1.2
O70589	Cask	Peripheral plasma membrane protein CASK	Mus musculus	mus_musculus_UP000000589_10090_2022	0	262.32	236.11	252.467	218.471	212.756	213.058	264.959	294.575	279.468	39.3	37.3	42.7	33.9	33.8	34.4	43.3	47	42.5
P29452	Casp1	Caspase-1	Mus musculus	mus_musculus_UP000000589_10090_2022	0	54.974	46.4074	48.8927	39.0598	39.961	33.6954	45.6952	31.9356	35.5291	6.2	6.9	6.8	5.2	6.7	6.5	5.4	5.6	6.3
P70677	Casp3	Caspase-3	Mus musculus	mus_musculus_UP000000589_10090_2022	0	174.455	193.539	174.57	113.162	93.9628	114.752	99.4135	96.461	100.046	58.4	71.1	63.1	40.6	39.9	44.6	36	36.5	36.2
O08738	Casp6	Caspase-6	Mus musculus	mus_musculus_UP000000589_10090_2022	0	184.459	174.101	174.167	165.818	169.618	153.802	159.774	155.54	161.3	58.4	57.1	62.8	55.3	57.3	57.7	56.7	52.9	52.1
P97864	Casp7	Caspase-7	Mus musculus	mus_musculus_UP000000589_10090_2022	0	105.514	112.489	109.632	111.506	127.292	128.357	138.616	139.068	144.625	28.1	31.1	31.1	33.6	32.7	30.5	35.5	34.6	35
O89110	Casp8	Caspase-8	Mus musculus	mus_musculus_UP000000589_10090_2022	0	211.328	204.25	204.53	219.221	217.622	199.312	190.913	199.432	208.518	57.6	56.7	58.6	60.8	59	66.7	55.6	53.9	53.5
Q8C3Q9	Casp9	Caspase-9	Mus musculus	mus_musculus_UP000000589_10090_2022	0	39.5963	47.8922	41.3801	41.6038	39.638	41.6229	34.5573	31.131	39.9064	6	6.6	5.5	5.9	5.7	5.6	5.8	4.7	4.7
O09165	Casq1	Calsequestrin-1	Mus musculus	mus_musculus_UP000000589_10090_2022	0	NA	123.737	12.1872	7.17765	NA	NA	NA	NA	NA	2.2	55	NA	NA	NA	0.4	NA	NA	NA
O09161	Casq2	Calsequestrin-2	Mus musculus	mus_musculus_UP000000589_10090_2022	0	NA	52.7622	9.22578	NA	NA	NA	NA	NA	NA	0.6	25.5	NA	NA	NA	NA	NA	NA	NA
P51125	Cast	Calpastatin	Mus musculus	mus_musculus_UP000000589_10090_2022	0	82.4441	86.0441	77.4626	90.713	90.5227	96.4089	71.4782	78.9302	78.739	30.4	30.3	28.6	36.6	33.3	43	30.7	31.2	32.7
P24270	Cat	Catalase	Mus musculus	mus_musculus_UP000000589_10090_2022	0	24814.5	25009.5	24756.6	47527.6	45973.8	47433.4	26973.5	25391.8	26141.6	11765.7	12010.5	11988	23532.2	22478.8	22147.4	12795.8	12758.1	13572.1
P49817	Cav1	Caveolin-1	Mus musculus	mus_musculus_UP000000589_10090_2022	0	58.3939	203.224	64.9472	56.8378	59.8087	60.7551	35.3168	66.3898	53.3833	29.8	77.6	27	31.3	17.5	16.2	25.6	28.2	17.9
O54724	Cavin1	Caveolae-associated protein 1	Mus musculus	mus_musculus_UP000000589_10090_2022	0	387.121	688.223	409.126	292.856	263.303	290.041	272.141	320.98	353.136	95.4	124.3	108.6	51.7	50.8	55.4	81	67.8	56.7
Q63918	Cavin2	Caveolae-associated protein 2	Mus musculus	mus_musculus_UP000000589_10090_2022	0	159.646	226.21	148.111	135.83	139.903	128.288	125.46	147.479	143.742	36.8	55.5	39.8	33.5	37	38	38	40	33.1
Q91VJ2	Cavin3	Caveolae-associated protein 3	Mus musculus	mus_musculus_UP000000589_10090_2022	0	17.2559	28.3204	14.0166	12.3232	19.5848	16.7558	8.95035	16.7772	14.0183	3.8	7.5	4.7	2	3.8	1.6	1.6	3.8	2.4
Q08024	Cbfb	Core-binding factor subunit beta	Mus musculus	mus_musculus_UP000000589_10090_2022	0	40.7539	48.0873	44.3939	26.895	21.2851	23.7544	25.1913	31.3913	22.3666	15.8	16.8	14.4	5.9	7.7	9.2	8	11.1	9.1
Q80XL1	Cblc	E3 ubiquitin-protein ligase CBL-C	Mus musculus	mus_musculus_UP000000589_10090_2022	0	NA	NA	7.91337	4.71457	5.87274	6.77435	5.50235	6.7309	1.50302	0.5	NA	NA	0.4	0.4	0.4	0.1	0.4	0.3
P48758	Cbr1	Carbonyl reductase [NADPH] 1	Mus musculus	mus_musculus_UP000000589_10090_2022	0	3391.06	2895.46	2941.8	5574.67	5083.68	3829.75	4770.88	4613.79	5221.22	1916.9	1934.2	2252.6	2555.9	3427.7	3722.6	3590.8	3131.4	3177.8
Q8K354	Cbr3	Carbonyl reductase [NADPH] 3	Mus musculus	mus_musculus_UP000000589_10090_2022	0	47.6897	49.15	45.7291	154.679	116.939	91.4985	40.3987	38.4218	40.5386	90.4	95.7	112.5	140.6	182.9	211	132.4	117.4	125.7
Q91VT4	Cbr4	3-oxoacyl-[acyl-carrier-protein] reductase	Mus musculus	mus_musculus_UP000000589_10090_2022	0	866.007	837.156	887.68	1124.39	1120.6	1118.64	1018.19	924.611	921.167	527.9	502.2	526.7	679.6	671.8	652.7	568.8	586.8	634.5
Q91WT9	Cbs	Cystathionine beta-synthase	Mus musculus	mus_musculus_UP000000589_10090_2022	0	1487.77	1451.93	1474.89	941.537	1041.82	874.683	2195.85	2088.08	2172.82	782.5	742.2	793.1	438.2	529.8	489.3	1115.7	1087.1	1124.1
Q8VEH6	Cbwd1	COBW domain-containing protein 1	Mus musculus	mus_musculus_UP000000589_10090_2022	0	34.1865	31.4869	37.1052	51.0023	40.4092	37.2018	42.1186	44.7761	40.642	10.1	8.7	9.8	11	11.1	13.9	11.8	12.2	13
P83917	Cbx1	Chromobox protein homolog 1	Mus musculus	mus_musculus_UP000000589_10090_2022	0	106.172	123.189	117.702	70.4195	65.1126	69.2478	74.5752	86.1369	84.7111	56.7	55.7	48.9	37.1	35.5	36.8	31	44.7	37.9
P23198	Cbx3	Chromobox protein homolog 3	Mus musculus	mus_musculus_UP000000589_10090_2022	0	88.4133	102.042	104.877	75.4162	75.505	57.3387	72.2876	62.7623	65.4327	84.7	86.7	73.1	49.7	55.3	65.3	54.8	55.4	61.4
Q61686	Cbx5	Chromobox protein homolog 5	Mus musculus	mus_musculus_UP000000589_10090_2022	0	27.1892	32.2302	22.7535	20.7317	16.7586	18.0047	17.7892	27.134	25.8961	9.9	13.7	12	8.4	7.3	10.1	11.7	11.7	8.2
Q8K1A6	Cc2d1a	Coiled-coil and C2 domain-containing protein 1A	Mus musculus	mus_musculus_UP000000589_10090_2022	0	79.6701	68.304	89.089	84.0047	76.671	85.4077	83.6113	73.7846	70.8187	6.9	5.8	6.8	5.1	8.2	7.5	6.4	7.1	7.8
Q8BRN9	Cc2d1b	Coiled-coil and C2 domain-containing protein 1B	Mus musculus	mus_musculus_UP000000589_10090_2022	0	20.7659	18.4923	22.981	23.7703	24.0125	27.5924	23.6779	20.2703	20.433	1.7	1.3	1.7	2.2	2	1.9	1.5	1.6	1.9
Q8CFW7	Cc2d2a	Coiled-coil and C2 domain-containing protein 2A	Mus musculus	mus_musculus_UP000000589_10090_2022	0.0013827	121.122	92.3451	124.691	186.944	154.852	174.926	192.607	178.224	209.203	3	2.2	2.9	5.1	3.8	5.7	5	6.4	5.5
Q8CH18	Ccar1	Cell division cycle and apoptosis regulator protein 1	Mus musculus	mus_musculus_UP000000589_10090_2022	0	162.358	174.505	164.513	126.811	111.895	124.262	158.327	173.735	156.971	33.5	34	32.4	25	22.5	26.2	30.4	33.9	31.4
Q8VDP4	Ccar2	Cell cycle and apoptosis regulator protein 2	Mus musculus	mus_musculus_UP000000589_10090_2022	0	154.537	163.683	154.363	109.503	110.394	102.795	128.221	139.017	126.472	23.7	25.1	24.4	15.1	17	17.7	19.5	20.7	20.3
Q8VE99	Ccdc115	Coiled-coil domain-containing protein 115	Mus musculus	mus_musculus_UP000000589_10090_2022	0	27.8797	29.8659	24.3703	25.8048	21.5928	24.9259	22.244	17.8903	22.7766	11.6	13.2	22.6	12.4	19.2	12.6	7.4	14.3	17.9
Q80X53	Ccdc116	Coiled-coil domain-containing protein 116	Mus musculus	mus_musculus_UP000000589_10090_2022	0.0050236	109.945	99.6712	90.8353	2377.1	2368.05	2592.12	110.726	108.552	89.258	3.4	3.7	4.1	96	87.7	88	3.3	4	4.1
Q8R344	Ccdc12	Coiled-coil domain-containing protein 12	Mus musculus	mus_musculus_UP000000589_10090_2022	0	31.8281	46.7708	45.0135	23.6937	19.9732	25.2155	25.5287	30.4695	33.3282	5.8	6.7	5.5	3.5	3.3	4	4.6	5.4	4.2
Q9D8X2	Ccdc124	Coiled-coil domain-containing protein 124	Mus musculus	mus_musculus_UP000000589_10090_2022	0	195.517	193.272	189.222	183.484	183.298	195.224	180.527	166.034	192.837	112.9	117.4	110.6	126.4	122.5	121.4	120.7	108.7	116.7
Q3TC33	Ccdc127	Coiled-coil domain-containing protein 127	Mus musculus	mus_musculus_UP000000589_10090_2022	0	37.1546	32.6652	31.8643	38.7873	42.4566	61.2654	39.2587	52.1346	47.3679	10.4	9.2	8.6	17.2	12.7	9.9	13.6	15.2	14.8
Q8C7V8	Ccdc134	Coiled-coil domain-containing protein 134	Mus musculus	mus_musculus_UP000000589_10090_2022	0	21.4669	29.4497	28.7315	19.2999	20.1535	14.5463	20.9982	18.9837	17.4364	9.2	8.7	6	4.5	6.6	5.3	5.4	6.7	6.4
Q9JIG7	Ccdc22	Coiled-coil domain-containing protein 22	Mus musculus	mus_musculus_UP000000589_10090_2022	0	204.086	200.355	196.551	166.259	173.298	162.015	190.934	177.406	186.655	46.3	45.8	46.7	39.5	42.1	42.6	44.5	41.7	47.4
Q78PG9	Ccdc25	Coiled-coil domain-containing protein 25	Mus musculus	mus_musculus_UP000000589_10090_2022	0	115.353	102.296	114.045	90.3854	103.303	97.4145	100.102	101.879	92.4995	44.8	40.3	43.5	39.9	40.7	37.3	37.3	39	41.3
Q9CR29	Ccdc43	Coiled-coil domain-containing protein 43	Mus musculus	mus_musculus_UP000000589_10090_2022	0	52.6195	57.7421	45.4141	32.9712	41.8631	39.7514	31.9637	36.6783	39.5397	16.6	20.7	19.6	15.4	13.7	11.5	15.3	14.6	11.5
Q9D024	Ccdc47	PAT complex subunit CCDC47	Mus musculus	mus_musculus_UP000000589_10090_2022	0	400.295	386.458	401.122	341.852	333.618	342.182	305.875	311.497	314.814	198.3	198.1	199.4	171.9	167.6	171.2	156.7	157.6	158
Q810U5	Ccdc50	Coiled-coil domain-containing protein 50	Mus musculus	mus_musculus_UP000000589_10090_2022	0	19.5292	15.4754	14.2869	11.0302	16.7565	15.4678	10.7106	14.8113	17.6143	2.9	3.2	3.7	2.9	1	2.2	3.1	3	0.9
Q3URS9	Ccdc51	Mitochondrial potassium channel	Mus musculus	mus_musculus_UP000000589_10090_2022	0	193.102	203.233	208.636	152.107	152.272	171.985	174.185	153.748	166.985	55.3	52.4	46.8	45.4	39.1	38.9	44.7	41.2	47.4
D3YZP9	Ccdc6	Coiled-coil domain-containing protein 6	Mus musculus	mus_musculus_UP000000589_10090_2022	0	113.934	119.002	132.371	107.232	117.132	118.495	124.572	142.461	128.242	28.1	19.7	24.1	24.4	22.3	21.9	26.9	29.3	22.4
Q9JJ89	Ccdc86	Coiled-coil domain-containing protein 86	Mus musculus	mus_musculus_UP000000589_10090_2022	0	13.4622	16.6335	19.5497	18.5224	17.6567	16.8916	16.9053	14.5465	9.67846	5.1	4.3	3.7	4.5	4.6	4.8	2.8	3.8	4.2
Q8VC31	Ccdc9	Coiled-coil domain-containing protein 9	Mus musculus	mus_musculus_UP000000589_10090_2022	0	50.9608	44.9288	53.6486	37.2522	35.1524	38.873	41.1118	38.0875	48.0359	25.3	24.8	27.6	44	45.4	43.6	26.1	24.7	28.3
Q8C3X2	Ccdc90b	Coiled-coil domain-containing protein 90B, mitochondrial	Mus musculus	mus_musculus_UP000000589_10090_2022	0	112.19	108.106	116.626	143.402	140.73	150.575	108.519	106.375	100.934	37.4	33.5	34.4	62.3	60.9	62.9	34	34.4	35.6
Q9D8L5	Ccdc91	Coiled-coil domain-containing protein 91	Mus musculus	mus_musculus_UP000000589_10090_2022	0	18.5964	13.5647	14.23	52.0794	38.3988	38.8555	28.1205	30.7214	39.1748	2.8	1.1	3.2	6.4	6.3	8.3	6.3	5	4.7
Q7TQK5	Ccdc93	Coiled-coil domain-containing protein 93	Mus musculus	mus_musculus_UP000000589_10090_2022	0	290.803	291.767	292.58	230.546	233.911	236.334	266.191	265.218	274.381	51.4	53.5	52.6	40.8	39.1	36.7	48	51.8	46.4
Q9DBT3	Ccdc97	Coiled-coil domain-containing protein 97	Mus musculus	mus_musculus_UP000000589_10090_2022	0	30.1116	32.6847	34.3996	21.606	21.242	25.7577	24.6375	26.501	20.2125	6.5	5.1	5.2	5.4	5.8	4.9	5.6	4.6	6.4
Q8K2I2	Cchcr1	Coiled-coil alpha-helical rod protein 1	Mus musculus	mus_musculus_UP000000589_10090_2022	0.000464	478.846	509.443	491.466	247.388	277.569	352.638	314.464	421.107	460.481	10.7	11.1	10.4	7.7	6	5.4	10	9.2	6.8
Q61458	Ccnh	Cyclin-H	Mus musculus	mus_musculus_UP000000589_10090_2022	0	4.39319	6.19506	4.06072	10.1214	10.8048	NA	7.78201	10.5454	7.97195	0.2	0.3	0.2	NA	0.5	0.5	0.4	0.5	0.4
O88874	Ccnk	Cyclin-K	Mus musculus	mus_musculus_UP000000589_10090_2022	0	5.75381	17.1637	12.9894	9.28486	NA	NA	8.40906	6.41011	6.94609	0.5	0.7	0.2	NA	NA	0.4	0.3	0.3	0.3
Q9QWV9	Ccnt1	Cyclin-T1	Mus musculus	mus_musculus_UP000000589_10090_2022	0	27.2376	31.4775	34.0814	18.4009	27.3374	21.5764	21.2929	27.6059	24.6571	3.5	3.4	3	2.7	2.6	2.3	2.5	3.3	2.4
Q8BGU5	Ccny	Cyclin-Y	Mus musculus	mus_musculus_UP000000589_10090_2022	0	67.8257	60.2763	74.2848	65.8151	59.2152	53.5551	75.2966	82.1261	76.0303	13.9	12.5	13.5	10.9	13.7	13.8	15	16.7	15.2
Q9WU84	Ccs	Copper chaperone for superoxide dismutase	Mus musculus	mus_musculus_UP000000589_10090_2022	0	420.881	523.172	480.115	574.202	546.786	553.519	473.574	491.472	475.02	122.4	124.2	118.4	134.9	138	140.9	114.1	122	118.3
P80314	Cct2	T-complex protein 1 subunit beta	Mus musculus	mus_musculus_UP000000589_10090_2022	0	2119.59	2080.42	2228.64	1967.29	2000.03	2022.75	1976.09	2145.61	2198.09	616.9	582.2	603.5	592.7	584.8	581.9	610.7	595	588.4
P80318	Cct3	T-complex protein 1 subunit gamma	Mus musculus	mus_musculus_UP000000589_10090_2022	0	1957.38	1993.93	2006.76	1966.84	1879.4	1881.65	1962.28	1970.98	1992.01	540.3	540.6	534	540.1	537	546.1	560	550.1	559.4
P80315	Cct4	T-complex protein 1 subunit delta	Mus musculus	mus_musculus_UP000000589_10090_2022	0	1172.01	1106.17	1172.14	1144.9	1126.38	1094.69	1207.35	1191.42	1211.61	439.3	422.9	430.1	411.8	426.5	427.9	454.7	458.8	451.7
P80316	Cct5	T-complex protein 1 subunit epsilon	Mus musculus	mus_musculus_UP000000589_10090_2022	0	1408.65	1391.66	1505.94	1424.55	1410.1	1410.16	1431.26	1496.14	1493.26	330.2	315.5	318.5	328.8	330.5	332.4	339.9	342.5	331.6
P80317	Cct6a	T-complex protein 1 subunit zeta	Mus musculus	mus_musculus_UP000000589_10090_2022	0	1113.68	1128.91	1115.87	1111.01	1110.4	1060.81	1111.38	1177.41	1109.83	394.4	368.5	380.3	341.6	351	359.8	373.5	376.4	380.1
P80313	Cct7	T-complex protein 1 subunit eta	Mus musculus	mus_musculus_UP000000589_10090_2022	0	1199.88	1176.69	1193.25	1210.63	1221.51	1219.47	1244.61	1212.88	1199.51	336.5	341.4	352.6	373.3	380.9	371.8	371.7	349.2	381.1
P42932	Cct8	T-complex protein 1 subunit theta	Mus musculus	mus_musculus_UP000000589_10090_2022	0	2577.21	2495.44	2638.7	2402.05	2444.15	2412.13	2594.87	2582.36	2535.9	672.7	646.2	661.1	621.2	631.7	632.4	669.2	670.1	660.6
Q8C1Y8	Ccz1	Vacuolar fusion protein CCZ1 homolog	Mus musculus	mus_musculus_UP000000589_10090_2022	0	140.532	139.775	142.357	149.311	140.247	154.265	151.905	131.402	144.053	18.8	20	19.8	102.9	96.3	92.2	21.8	20.6	22.2
P10810	Cd14	Monocyte differentiation antigen CD14	Mus musculus	mus_musculus_UP000000589_10090_2022	0.000925	5.06581	9.44328	6.5935	3.10528	NA	NA	NA	5.00752	NA	0.3	0.5	0.3	NA	NA	0.2	NA	0.3	NA
O35566	Cd151	CD151 antigen	Mus musculus	mus_musculus_UP000000589_10090_2022	0	21.1636	36.6182	22.7685	31.4695	21.3137	12.7316	18.0887	20.2277	19.086	4.1	5.6	5.1	2.9	5.7	6.8	5.9	5.2	5
Q2VLH6	Cd163	Scavenger receptor cysteine-rich type 1 protein M130	Mus musculus	mus_musculus_UP000000589_10090_2022	0	34.7983	28.4634	36.1949	23.3185	20.6723	23.3469	19.4548	20.961	20.9009	1.6	1.2	1.5	1.1	0.9	1.1	0.7	1	0.9
Q62192	Cd180	CD180 antigen	Mus musculus	mus_musculus_UP000000589_10090_2022	0	3.83889	4.22827	2.71324	2.04724	1.76499	4.53131	4.15965	2.06548	4.90384	0.1	0.1	0.1	0.2	0.1	0.1	0.2	0.1	0.1
P11609	Cd1d1	Antigen-presenting glycoprotein CD1d1	Mus musculus	mus_musculus_UP000000589_10090_2022	0	266.45	259.245	259.186	237.615	227.271	171.037	240.328	248.384	255.836	92.4	93.1	91.4	60.1	83.9	93.5	90.3	88.2	88.4
Q9JLQ0	Cd2ap	CD2-associated protein	Mus musculus	mus_musculus_UP000000589_10090_2022	0	163.206	177.588	183.499	177.866	168.56	174.022	151.055	163.269	161.347	32.3	31.2	31	31.2	29.3	32.1	28.5	30	27.2
Q9CWK3	Cd2bp2	CD2 antigen cytoplasmic tail-binding protein 2	Mus musculus	mus_musculus_UP000000589_10090_2022	0	50.1343	53.6628	45.7574	39.0369	42.7889	52.5714	53.4039	46.3806	57.4619	13.7	14.1	15.8	15.5	13.2	12.6	16.7	11.8	15.5
Q1ERP8	Cd300lg	CMRF35-like molecule 9	Mus musculus	mus_musculus_UP000000589_10090_2022	0	62.1145	56.938	65.8456	47.9188	47.3289	39.4735	47.3062	48.2735	53.693	14.4	13	14.2	8.9	10.8	10.8	11.7	11.1	10.4
Q9DCG2	Cd302	CD302 antigen	Mus musculus	mus_musculus_UP000000589_10090_2022	0	80.1733	71.784	75.554	56.0401	47.6112	70.6662	62.1243	121.837	85.5754	12.5	11.9	13.4	12	9.4	10.4	12.5	18.9	12.4
Q64314	Cd34	Hematopoietic progenitor cell antigen CD34	Mus musculus	mus_musculus_UP000000589_10090_2022	0.00561968	34.3413	54.3756	NA	30.5271	NA	34.0755	48.7606	33.8154	55.7828	NA	4.2	2.6	2.6	NA	2.3	4.3	2.6	3.8
Q08857	Cd36	Platelet glycoprotein 4	Mus musculus	mus_musculus_UP000000589_10090_2022	0	338.361	294.371	233.611	1134.21	1109.34	1133.76	822.096	938.938	954.844	78.4	98.8	112	349.6	367.7	353.1	300.6	304.3	266.5
P56528	Cd38	ADP-ribosyl cyclase/cyclic ADP-ribose hydrolase 1	Mus musculus	mus_musculus_UP000000589_10090_2022	0	250.717	348.839	346.597	217.85	223.787	202.386	249.703	295.493	303.545	51.8	58.8	47.9	37.5	46.8	39.6	52.1	57.4	39.4
P15379	Cd44	CD44 antigen	Mus musculus	mus_musculus_UP000000589_10090_2022	0	35.6367	39.0306	27.7411	15.6353	19.5429	19.0821	27.2194	33.9015	26.4102	3.8	4.3	2.8	2.2	2.1	2	3.7	3.8	2.2
Q61735	Cd47	Leukocyte surface antigen CD47	Mus musculus	mus_musculus_UP000000589_10090_2022	0	238.859	261.81	241.991	138.331	143.347	119.873	151.836	180.815	188.895	90.9	97	86.2	44.6	52.9	54.5	70.8	67.7	54.3
Q9QWK4	Cd5l	CD5 antigen-like	Mus musculus	mus_musculus_UP000000589_10090_2022	0	38.0721	21.5567	50.9312	36.5778	31.6069	30.2171	37.364	31.5508	34.6225	4.5	3.7	4.8	3.7	3.9	4.1	4.8	4	4.4
P31996	Cd68	Macrosialin	Mus musculus	mus_musculus_UP000000589_10090_2022	0	216.544	158.451	160.014	101.586	119.767	88.6245	131.607	203.89	106.25	26	27.3	41.6	12.3	26.8	21.8	18.7	29.1	25.4
P04441	Cd74	H-2 class II histocompatibility antigen gamma chain	Mus musculus	mus_musculus_UP000000589_10090_2022	0	22.2433	27.7599	20.5254	15.7318	15.0706	13.5291	16.0943	17.0465	16.9365	4.1	6	5.2	2.8	3.1	2.9	3.2	3.2	3
P35762	Cd81	CD81 antigen	Mus musculus	mus_musculus_UP000000589_10090_2022	0	34.716	33.318	31.2492	27.4827	28.6791	35.287	32.9224	32.6243	28.1234	13.1	17.5	14.3	12.3	11.5	10.8	11.4	13.1	12.6
P40237	Cd82	CD82 antigen	Mus musculus	mus_musculus_UP000000589_10090_2022	0	456.89	433.55	425.732	194.515	174.391	165.542	315.033	348.051	334.523	136.8	139	145	51.4	58.6	63.9	104.6	109.8	101.2
P40240	Cd9	CD9 antigen	Mus musculus	mus_musculus_UP000000589_10090_2022	0	14.4486	19.463	11.933	8.42373	7.27149	14.2637	5.50724	10.3324	19.0194	3.4	4.7	3.5	4.7	2.4	2.9	4.6	3.1	1.7
Q8BIF0	Cd99l2	CD99 antigen-like protein 2	Mus musculus	mus_musculus_UP000000589_10090_2022	0	32.5173	36.1667	46.7621	38.7303	41.4194	30.4746	37.1909	41.8858	37.5742	6.6	4.6	4.3	5.6	6.4	5.7	5	5.7	4.6
P56389	Cda	Cytidine deaminase	Mus musculus	mus_musculus_UP000000589_10090_2022	0	156.19	166.555	160.529	417.997	364.539	339.324	189.534	158.545	189.612	51.3	51.2	52.3	113.8	111.5	146.7	52.8	55.2	65.3
Q8CII2	Cdc123	Cell division cycle protein 123 homolog	Mus musculus	mus_musculus_UP000000589_10090_2022	0	68.3821	72.942	77.8103	64.6296	79.7134	74.7332	73.7326	66.8796	77.8035	16.8	15.8	17.3	18.3	17.7	14.4	17.8	15.6	17
Q8R349	Cdc16	Cell division cycle protein 16 homolog	Mus musculus	mus_musculus_UP000000589_10090_2022	0	19.7238	20.656	24.8074	18.9132	18.5603	19.1389	27.6408	21.7346	23.9488	3.1	2.5	2.6	2.7	3.3	3.2	3.5	2.8	4.1
Q8BGZ4	Cdc23	Cell division cycle protein 23 homolog	Mus musculus	mus_musculus_UP000000589_10090_2022	0	9.4423	12.4467	13.3427	9.41812	10.9174	11.806	11.4563	12.1256	11.4388	1.1	1.2	1	1.2	0.8	1.1	1.2	1.1	1
Q99JP4	Cdc26	Anaphase-promoting complex subunit CDC26	Mus musculus	mus_musculus_UP000000589_10090_2022	0	30.9996	43.8806	51.971	35.4449	27.6357	40.2364	21.2972	36.3837	38.5787	21.7	17.2	13	17.8	18.4	13.8	18.2	17.5	8.3
A2A6Q5	Cdc27	Cell division cycle protein 27 homolog	Mus musculus	mus_musculus_UP000000589_10090_2022	0	13.3134	15.0916	12.5228	13.6073	13.3163	13.3961	11.6563	11.781	10.6752	1.1	1.7	0.9	2.3	1.6	1.7	1.1	1.1	1.5
Q61081	Cdc37	Hsp90 co-chaperone Cdc37	Mus musculus	mus_musculus_UP000000589_10090_2022	0	272.093	266.866	274.937	263.436	257.099	284.137	242.675	254.217	266.988	156.9	163.4	156.3	185.6	168.9	173.9	170.3	163.8	162.9
Q9CZP7	Cdc37l1	Hsp90 co-chaperone Cdc37-like 1	Mus musculus	mus_musculus_UP000000589_10090_2022	0	38.7855	33.4854	34.8978	25.4486	23.5145	27.4396	32.814	40.539	33.9598	6.7	6.8	7	5.3	4.9	5.2	6.5	7.8	5.8
Q9DC48	Cdc40	Pre-mRNA-processing factor 17	Mus musculus	mus_musculus_UP000000589_10090_2022	0	62.6826	43.7028	48.1317	39.5105	43.6776	33.1485	41.7101	38.6392	42.2697	7.4	6.5	7.5	5	7.2	5.6	6.2	6.8	6.1
P60766	Cdc42	Cell division control protein 42 homolog	Mus musculus	mus_musculus_UP000000589_10090_2022	0	1104.02	1060.96	1109.92	1214.56	1191.9	1230.82	1095.2	1179.81	1104.91	494.6	507.3	477.4	550.2	530.7	537.4	506.2	523	478.8
Q3UU96	Cdc42bpa	Serine/threonine-protein kinase MRCK alpha	Mus musculus	mus_musculus_UP000000589_10090_2022	0	12.721	10.7689	9.73324	13.7195	13.4458	10.0263	13.1239	13.5964	12.6848	0.9	0.6	0.6	0.5	1.2	0.8	0.7	1	1.3
Q7TT50	Cdc42bpb	Serine/threonine-protein kinase MRCK beta	Mus musculus	mus_musculus_UP000000589_10090_2022	0	183.291	182.844	197.561	148.373	142.763	138.364	173.164	177.629	179.115	38.6	36.7	36.1	25.7	28.7	28.9	35.4	35.2	33.5
Q80UW5	Cdc42bpg	Serine/threonine-protein kinase MRCK gamma	Mus musculus	mus_musculus_UP000000589_10090_2022	0	26.5986	26.4809	31.1538	32.8725	36.6112	30.241	29.9503	22.4626	33.1665	2.1	1.6	2.3	2.9	2.7	2.9	2.6	2	2.7
Q91W92	Cdc42ep1	Cdc42 effector protein 1	Mus musculus	mus_musculus_UP000000589_10090_2022	0	28.0892	36.0542	34.1446	42.2806	32.4957	29.4621	27.1552	31.3251	31.2832	3.1	3.1	2.6	2.8	3.2	4.3	3	3	2.6
Q9JM96	Cdc42ep4	Cdc42 effector protein 4	Mus musculus	mus_musculus_UP000000589_10090_2022	0	41.8628	31.7868	40.7002	49.4574	39.072	42.839	46.435	48.7256	55.6388	7.4	6.9	7.8	7.9	9.1	9.9	9.5	9.7	9.9
Q6A068	Cdc5l	Cell division cycle 5-like protein	Mus musculus	mus_musculus_UP000000589_10090_2022	0	162.024	174.629	174.203	112.879	115.239	119.432	137.026	144.823	150.282	44.3	45.1	42.8	31.6	29.4	29.6	39	36.7	35.7
Q8JZM7	Cdc73	Parafibromin	Mus musculus	mus_musculus_UP000000589_10090_2022	0	54.5215	56.0498	70.4298	41.5687	40.6279	38.999	49.9899	47.5041	48.476	17.1	13.3	13.8	7.1	8.2	9.6	12.5	10.9	13.5
Q5U462	Cdcp1	CUB domain-containing protein 1	Mus musculus	mus_musculus_UP000000589_10090_2022	0.00031	2.80224	6.11926	NA	16.7109	18.4001	10.8802	20.8782	10.8144	20.4967	NA	0.1	0.1	0.2	0.4	0.3	0.4	0.2	0.4
P09803	Cdh1	Cadherin-1	Mus musculus	mus_musculus_UP000000589_10090_2022	0	52.828	70.0247	48.2245	10.4169	19.7861	7.05967	15.4115	26.64	23.4988	10.2	14.6	10.5	0.6	0.9	2	4.9	4.5	2.7
Q9WTR5	Cdh13	Cadherin-13	Mus musculus	mus_musculus_UP000000589_10090_2022	0	44.871	84.2612	49.2354	27.045	39.1044	34.4643	36.2257	40.9944	42.7276	5.7	9.5	5.3	10.2	4.1	3.4	5.7	5.5	8.9
P15116	Cdh2	Cadherin-2	Mus musculus	mus_musculus_UP000000589_10090_2022	0	485.056	466.636	529.799	324.724	351.694	319.56	524.957	490.102	483.757	143.9	128.9	131.8	88.3	93.3	87.8	129	135	144.3
P55284	Cdh5	Cadherin-5	Mus musculus	mus_musculus_UP000000589_10090_2022	0	96.0958	105.865	89.9375	76.6715	70.2981	66.8293	73.9062	77.8778	66.4576	12.3	15	14	9.6	8.6	9.1	10.7	11.6	10.5
Q8VDP6	Cdipt	CDP-diacylglycerol--inositol 3-phosphatidyltransferase	Mus musculus	mus_musculus_UP000000589_10090_2022	0	31.7051	31.6623	28.3032	49.1244	46.3517	50.565	37.0856	26.1545	34.5004	38.4	41.1	40.5	71.4	65.9	68.2	50.5	37.4	51
P24788	Cdk11b	Cyclin-dependent kinase 11B	Mus musculus	mus_musculus_UP000000589_10090_2022	0	92.0871	95.5281	103.657	85.5385	81.4722	78.0967	74.38	77.0613	94.8989	17.4	15.6	15.6	12.3	12.7	13.2	15.2	12.3	12.3
Q69ZA1	Cdk13	Cyclin-dependent kinase 13	Mus musculus	mus_musculus_UP000000589_10090_2022	0	15.0363	10.8295	12.0484	11.7877	10.7552	9.37987	11.9756	14.0607	13.8502	1.1	1	1.2	0.6	1.1	1.1	1.2	1.3	1.1
Q04899	Cdk18	Cyclin-dependent kinase 18	Mus musculus	mus_musculus_UP000000589_10090_2022	0	30.3674	23.8564	13.2399	17.9904	16.4324	20.677	19.8904	7.90272	NA	0.7	1.2	1.6	1.2	1	0.9	NA	0.4	1.1
P97377	Cdk2	Cyclin-dependent kinase 2	Mus musculus	mus_musculus_UP000000589_10090_2022	0	33.2533	29.5065	27.2206	17.7737	18.5963	23.1306	19.541	23.2624	19.6948	5.2	5.3	6.1	3.5	3.6	4.8	3.7	3	3.3
O35207	Cdk2ap1	Cyclin-dependent kinase 2-associated protein 1	Mus musculus	mus_musculus_UP000000589_10090_2022	0.00031	60.5162	50.9076	38.8594	52.5721	38.7019	44.1098	74.4504	58.0914	60.4197	7.8	10.2	12.1	8.8	7.7	10.5	12.1	11.6	14.9
P30285	Cdk4	Cyclin-dependent kinase 4	Mus musculus	mus_musculus_UP000000589_10090_2022	0	36.0015	35.5919	34.1828	25.9728	28.9526	28.3211	28.7129	22.9353	23.5902	6.4	6.5	5	5.6	5.3	5.3	5.6	3.7	5.7
P49615	Cdk5	Cyclin-dependent kinase 5	Mus musculus	mus_musculus_UP000000589_10090_2022	0	130.17	133.108	121.06	127.96	104.621	127.426	118.486	119.885	120.91	27.3	29.3	26.7	28	26.2	29	25.1	27.5	23.7
Q8K389	Cdk5rap2	CDK5 regulatory subunit-associated protein 2	Mus musculus	mus_musculus_UP000000589_10090_2022	0.00848613	381.059	555.929	588.127	404.624	638.09	451.952	713.618	720.515	550.769	13.1	12.2	8.3	10.1	16.7	9.4	13.3	16.9	16.3
Q99LM2	Cdk5rap3	CDK5 regulatory subunit-associated protein 3	Mus musculus	mus_musculus_UP000000589_10090_2022	0	280.762	290.326	316.037	264.689	268.428	263.123	244.088	252.08	257.731	70.5	66.8	62.4	60.7	59.2	61.8	57.9	57.7	57.9
Q64261	Cdk6	Cyclin-dependent kinase 6	Mus musculus	mus_musculus_UP000000589_10090_2022	0	53.292	46.8397	51.4076	80.0519	83.0834	77.8758	99.6871	84.7563	87.5521	24.4	21.9	24.8	35.2	36.8	31.3	39.8	36.3	42.1
Q99J95	Cdk9	Cyclin-dependent kinase 9	Mus musculus	mus_musculus_UP000000589_10090_2022	0	77.9536	66.5942	88.9531	61.6919	59.7894	58.0312	57.602	58.383	60.8915	15.7	15	15.3	11	11	10.8	10.9	11.1	10
Q91WE6	Cdkal1	Threonylcarbamoyladenosine tRNA methylthiotransferase	Mus musculus	mus_musculus_UP000000589_10090_2022	0	27.3722	24.6395	30.1453	17.9515	16.7749	20.5594	21.5574	24.2862	19.9357	2.2	2.4	2.8	2	1.9	1.6	1.8	2.1	1.9
P46414	Cdkn1b	Cyclin-dependent kinase inhibitor 1B	Mus musculus	mus_musculus_UP000000589_10090_2022	0	40.0176	31.2513	40.4793	33.0879	31.9181	24.5528	35.9048	42.5127	43.1607	13.3	10.1	14.1	8.8	11.6	11	14.4	15	13.4
Q8BI72	Cdkn2aip	CDKN2A-interacting protein	Mus musculus	mus_musculus_UP000000589_10090_2022	0	89.0134	85.8002	102.136	61.9318	61.7825	68.9396	76.475	81.3867	79.5794	18.7	18.8	17.3	12.6	10.9	11	15.6	16	13.7
Q60772	Cdkn2c	Cyclin-dependent kinase 4 inhibitor C	Mus musculus	mus_musculus_UP000000589_10090_2022	0	82.69	77.4773	82.8846	89.2682	95.7826	84.7349	135.828	112.146	118.173	29.4	29.5	29.3	33.1	27.9	33.6	41.1	41.6	45.7
P60334	Cdo1	Cysteine dioxygenase type 1	Mus musculus	mus_musculus_UP000000589_10090_2022	0	244.848	273.59	269.304	185.508	247.186	304.432	370.969	381.653	276.124	113.5	137.3	118.7	139.8	112	72.1	140.2	190.6	157
Q99L43	Cds2	Phosphatidate cytidylyltransferase 2	Mus musculus	mus_musculus_UP000000589_10090_2022	0	61.7526	58.0843	60.6122	86.7802	78.9827	62.0739	64.8021	67.5431	61.4004	10	10.2	9.7	14	14.6	15.4	10.6	10.1	8.5
Q4VAA2	Cdv3	Protein CDV3	Mus musculus	mus_musculus_UP000000589_10090_2022	0	278.129	267.038	261.681	259.341	239.893	251.893	242.049	222.167	242.83	69	69.1	71.7	67.9	62.2	67.8	65.8	61.7	65.6
P31809	Ceacam1	Carcinoembryonic antigen-related cell adhesion molecule 1	Mus musculus	mus_musculus_UP000000589_10090_2022	0	121.188	125.057	114.749	70.7137	82.1287	73.0854	98.6887	89.7795	113.758	38.6	40	39	24.8	25.5	23.3	35.6	31.4	32.3
Q925P2	Ceacam2	Carcinoembryonic antigen-related cell adhesion molecule 2	Mus musculus	mus_musculus_UP000000589_10090_2022	0	16.8806	7.0758	9.51435	9.09642	8.32251	5.14039	16.2318	9.51174	7.83576	0.4	0.3	0.6	0.2	0.3	0.3	0.3	0.4	0.6
P53566	Cebpa	CCAAT/enhancer-binding protein alpha	Mus musculus	mus_musculus_UP000000589_10090_2022	0	73.6824	74.9735	78.7948	39.9817	32.7036	32.3715	40.269	49.4178	45.4029	12.2	11.6	11.1	6.2	5.6	6.9	7.3	7.1	6.7
P28033	Cebpb	CCAAT/enhancer-binding protein beta	Mus musculus	mus_musculus_UP000000589_10090_2022	0	57.4346	62.0945	58.6419	44.107	38.2699	34.3738	51.8437	51.7998	48.8878	13.3	14.6	13.6	8.8	9.7	10.2	11.9	12.9	12.1
P53569	Cebpz	CCAAT/enhancer-binding protein zeta	Mus musculus	mus_musculus_UP000000589_10090_2022	0	19.8686	17.2296	20.4904	17.3791	13.6828	14.846	16.0265	19.1959	16.4449	2.8	3.2	3.2	1.8	1.7	2.2	2.1	2.5	2.7
Q8BTE5	Cebpzos	Protein CEBPZOS	Mus musculus	mus_musculus_UP000000589_10090_2022	0	63.1269	50.1972	58.5902	65.4747	75.8651	68.1893	82.094	82.334	92.9268	41.3	34.9	44.7	52.5	55	47.5	58.6	61.4	60.9
Q91X79	Cela1	Chymotrypsin-like elastase family member 1	Mus musculus	mus_musculus_UP000000589_10090_2022	0	5.58587	8.84053	6.32453	NA	NA	NA	NA	NA	20.2411	0.8	0.7	0.3	NA	NA	NA	4	NA	NA
P05208	Cela2a	Chymotrypsin-like elastase family member 2A	Mus musculus	mus_musculus_UP000000589_10090_2022	0.000464	NA	NA	10.1672	NA	NA	NA	NA	NA	9.21969	0.8	NA	NA	NA	NA	NA	0.8	NA	NA
P28659	Celf1	CUGBP Elav-like family member 1	Mus musculus	mus_musculus_UP000000589_10090_2022	0	172.023	174.03	188.42	129.88	133.778	132.322	144.172	166.57	154.283	89.4	84.9	86.7	64	62.1	64	68.6	71.6	70
Q9Z0H4	Celf2	CUGBP Elav-like family member 2	Mus musculus	mus_musculus_UP000000589_10090_2022	0	51.4487	45.1	43.1263	61.0024	71.2129	60.8833	41.6207	34.7342	43.2001	7.6	11.2	10.2	10.8	14.3	13.7	8.2	4.8	8.4
Q5FWI3	Cemip2	Cell surface hyaluronidase	Mus musculus	mus_musculus_UP000000589_10090_2022	0	53.9646	67.0246	65.3939	47.9744	46.8117	48.0475	40.354	40.3752	49.5584	3.9	4.3	3.3	2.5	2.6	3	2.4	2.3	2.5
O35216	Cenpa	Histone H3-like centromeric protein A	Mus musculus	mus_musculus_UP000000589_10090_2022	0	11.5867	13.66	16.394	NA	3.17955	6.11858	NA	7.63974	NA	2.7	2.3	1.9	1	0.5	NA	NA	1.3	NA
E9Q3P4	Cenpf	Centromere protein F	Mus musculus	mus_musculus_UP000000589_10090_2022	0.00893398	81.8416	108.658	95.5195	79.3604	70.1829	94.7864	53.9418	57.1067	61.9552	0.8	0.9	0.8	0.9	0.7	0.7	0.5	0.5	0.5
Q8C4M7	Cenpu	Centromere protein U	Mus musculus	mus_musculus_UP000000589_10090_2022	0	40.1001	49.4301	41.2935	33.061	25.3215	42.919	26.1138	40.6104	36.4778	2.2	2.6	2.1	2.3	1.3	1.7	1.9	2.1	1.4
Q9CXS4	Cenpv	Centromere protein V	Mus musculus	mus_musculus_UP000000589_10090_2022	0	525.077	569.276	610.909	520.441	479.651	408.026	438.269	400.228	397.057	264.2	242.9	247.6	187.5	222	223.3	191.1	181.6	195.2
Q6A065	Cep170	Centrosomal protein of 170 kDa	Mus musculus	mus_musculus_UP000000589_10090_2022	0.00259979	8.78797	8.76927	7.58776	NA	NA	NA	NA	NA	6.92505	0.1	0.1	0.1	NA	NA	NA	0.1	NA	NA
Q80U49	Cep170b	Centrosomal protein of 170 kDa protein B	Mus musculus	mus_musculus_UP000000589_10090_2022	0.000157	7.37763	NA	4.15705	NA	NA	NA	5.24466	6.36581	3.34216	0	NA	0.1	NA	NA	NA	0	0.1	0.1
E9Q309	Cep350	Centrosome-associated protein 350	Mus musculus	mus_musculus_UP000000589_10090_2022	0	3909.45	3950.09	6133	1779.8	1472.78	2382.43	1383.82	1932.27	1777.5	69.6	62	60.4	21.3	16.8	12.8	20.2	21.9	15.7
Q66JX5	Cep43	Centrosomal protein 43	Mus musculus	mus_musculus_UP000000589_10090_2022	0	19.1937	20.0924	30.2446	26.0264	33.7376	11.7447	14.9547	9.32791	21.019	1.7	1.1	1.1	0.7	1.9	1.4	1.2	0.5	0.8
Q8BGS7	Cept1	Choline/ethanolaminephosphotransferase 1	Mus musculus	mus_musculus_UP000000589_10090_2022	0	716.795	805.407	573.378	779.368	877.896	755.135	749.318	612.288	661.983	94.8	102.2	103.5	153.8	158.1	166	105.7	100.2	110.3
Q924Z4	Cers2	Ceramide synthase 2	Mus musculus	mus_musculus_UP000000589_10090_2022	0	538.008	526.937	596.67	669.07	671.289	730.707	626.767	554.453	716.409	123.4	111	112.4	158.8	148.8	146.7	149.1	118.8	136.6
Q8C172	Cers6	Ceramide synthase 6	Mus musculus	mus_musculus_UP000000589_10090_2022	0	26.7628	16.4283	15.7398	29.4853	35.4882	35.1548	22.9584	28.7983	30.5317	1.6	0.9	2.7	4	4.8	4.3	3.2	3.4	2.4
Q9EQG9	Cert1	Ceramide transfer protein	Mus musculus	mus_musculus_UP000000589_10090_2022	0	74.2779	73.4307	74.3884	114.254	98.6592	109.105	74.6762	66.5277	70.0721	15.3	17.8	15.1	24.8	18.3	20.4	14.6	13.1	15.2
Q8VCC2	Ces1	Liver carboxylesterase 1	Mus musculus	mus_musculus_UP000000589_10090_2022	0	3201.45	3189.92	3061.75	5597.23	5650.9	6635.58	5276.56	4266.25	4510.62	655.8	673.3	682.4	1453.1	1231.5	1279.4	1008.3	942.6	1147.2
D3Z5G7	Ces1b	Carboxylic ester hydrolase	Mus musculus	mus_musculus_UP000000589_10090_2022	0	9947.02	8485.65	8973.96	4523.27	3474.48	3334.27	4905.27	4379.19	6347.65	235.9	268.3	264.1	485.5	437	424.1	398.4	370.7	440.6
P23953	Ces1c	Carboxylesterase 1C	Mus musculus	mus_musculus_UP000000589_10090_2022	0	31603	30255.6	29410.3	12954.7	13164.8	12794.8	29078.8	28639.2	29278.8	1435.4	1549	1561.6	2188.3	2090.8	2158.3	1520	1489.5	1594.2
Q8VCT4	Ces1d	Carboxylesterase 1D	Mus musculus	mus_musculus_UP000000589_10090_2022	0	12496	11890.6	11602.8	24583.7	24007.3	24408.6	14360.5	12605.5	12952.9	2934.8	3062.9	3223.1	6162.2	6138.1	6073.8	3291.5	3305.2	3669.1
Q64176	Ces1e	Carboxylesterase 1E	Mus musculus	mus_musculus_UP000000589_10090_2022	0	559.518	550.394	559.985	2268.87	2116.74	2039.19	963.332	751.227	711.556	115.2	107.8	112.8	427.2	450.8	474.6	150.3	158.4	200.2
Q91WU0	Ces1f	Carboxylesterase 1F	Mus musculus	mus_musculus_UP000000589_10090_2022	0	10043.9	9862.42	10189.8	14031.9	13697.7	14913.7	7362.02	6515.9	7108.43	2153.4	2132.6	2145.4	3395.2	3259	3204.8	1621.9	1490	1740.5
D3Z298	Ces1h	Carboxylic ester hydrolase	Mus musculus	mus_musculus_UP000000589_10090_2022	0	93.7712	77.8088	74.3126	124.551	131.581	149.429	75.1615	69.9745	80.4494	5.2	5.8	5.9	13.6	13.1	12.5	7.1	5.8	7.2
Q8QZR3	Ces2a	Pyrethroid hydrolase Ces2a	Mus musculus	mus_musculus_UP000000589_10090_2022	0	4721.91	4848.4	4810.21	2153.1	2324.84	2643.18	2266.21	2220.64	2685.08	1358.2	1269.7	1322.7	713.4	651.9	586	806.7	689.5	719.6
Q91WG0	Ces2c	Acylcarnitine hydrolase	Mus musculus	mus_musculus_UP000000589_10090_2022	0	3169.77	3534.7	3418.51	3670.52	4133.69	5188.41	3373.44	2978.74	3353.82	1211.8	1240.6	1174.8	1732.4	1562.1	1438.8	1168.7	1065.6	1168.9
Q8BK48	Ces2e	Pyrethroid hydrolase Ces2e	Mus musculus	mus_musculus_UP000000589_10090_2022	0	2984.72	3006.53	2961.88	4191.42	4220.97	4680.46	2650.88	2412.94	2479.54	552.4	592.4	588.3	826.7	746.2	745.6	464	435.3	488.4
E9PV38	Ces2g	Carboxylic ester hydrolase	Mus musculus	mus_musculus_UP000000589_10090_2022	0	319.9	373.032	331.767	365.515	376.936	376.947	359.479	357.964	353.694	91.5	98.4	87.7	101.1	101.6	95.8	100.1	96.9	103
Q63880	Ces3a	Carboxylesterase 3A	Mus musculus	mus_musculus_UP000000589_10090_2022	0	17746.3	19261.5	21318.6	3734.83	5075.37	6763.69	4916.32	5828.33	5995.53	2684.9	2387.2	2252.5	979.6	721.5	544.1	820.8	856.2	696.6
Q8VCU1	Ces3b	Carboxylesterase 3B	Mus musculus	mus_musculus_UP000000589_10090_2022	0	13535.6	14918.2	16427.7	3065.57	4195.02	5470.58	3641.87	4907.52	4816.02	3620.5	3370.6	3129.5	1211.4	951.1	725.1	1112.7	1158.7	894.4
Q9R1K9	Cetn2	Centrin-2	Mus musculus	mus_musculus_UP000000589_10090_2022	0	21.7826	27.3164	23.1654	16.7313	18.6127	18.235	19.4493	23.012	24.4545	4.1	4	5.5	1	4.6	3.8	5.3	5.9	4.4
Q8C6E0	Cfap36	Cilia- and flagella-associated protein 36	Mus musculus	mus_musculus_UP000000589_10090_2022	0	12.8417	21.8069	19.449	36.3078	28.75	29.5823	28.5084	21.4381	23.072	2.3	2.8	2.8	3.9	4.3	6	3.7	3.6	5
Q3UJP5	Cfap418	Cilia- and flagella-associated protein 418	Mus musculus	mus_musculus_UP000000589_10090_2022	0	5.48267	7.43375	11.7544	16.8696	10.7778	14.6976	8.24954	17.7783	14.7716	0.4	1	0.8	2.2	1.6	2.4	2	2.6	1.3
Q9D9U9	Cfap45	Cilia- and flagella-associated protein 45	Mus musculus	mus_musculus_UP000000589_10090_2022	0	82.6215	80.4033	72.2304	86.7319	86.6077	68.2059	122.162	99.3305	106.446	2.3	2.5	2.6	2.1	2.7	2.7	3.3	3.1	3.8
Q6ZPR1	Cfap97	Cilia- and flagella-associated protein 97	Mus musculus	mus_musculus_UP000000589_10090_2022	0.000772	6.84615	2.01869	1.72707	2.1395	5.13077	NA	1.47493	3.46816	NA	0.1	0.1	0.2	0	0.2	0.1	0	0.1	0.1
P04186	Cfb	Complement factor B	Mus musculus	mus_musculus_UP000000589_10090_2022	0	461.517	441.137	431.01	466.448	430.55	456.68	390.582	434.321	423.411	75.9	71.9	77.2	79.6	82.6	75.4	81.5	76	74.6
P03953	Cfd	Complement factor D	Mus musculus	mus_musculus_UP000000589_10090_2022	0	117.957	146.707	115.086	14.6945	20.0741	19.0492	27.9069	15.267	20.9866	18.1	25.1	20.2	3.5	3.4	3.6	4.1	1.2	4.9
O88271	Cfdp1	Craniofacial development protein 1	Mus musculus	mus_musculus_UP000000589_10090_2022	0	46.9547	56.0375	54.4144	40.8605	43.8733	42.7398	42.2944	39.6985	47.4377	11.9	12.3	9.9	9.4	9.5	8.8	8.2	8.1	9.4
P06909	Cfh	Complement factor H	Mus musculus	mus_musculus_UP000000589_10090_2022	0	208.702	193.071	162.149	132.497	135.454	145.643	122.901	198.657	159.425	30.1	32.9	32.8	21.1	20.6	17.6	22.9	27.5	17.6
A0A668KLU9	Cfhr2	Complement factor H-related 2	Mus musculus	mus_musculus_UP000000589_10090_2022	0	57.5738	63.8319	59.3883	39.7116	39.9164	46.7319	59.0719	38.5895	47.4172	14.9	13.3	13.7	9	8.3	9.9	10.3	8.8	11.9
E9Q8B5	Cfhr4	Complement factor H-related 4	Mus musculus	mus_musculus_UP000000589_10090_2022	0	48.9469	56.1584	52.2396	23.2409	21.4469	20.067	39.7915	34.3433	43.0061	4.5	4.4	4.1	1.4	2	1.9	3.5	2.9	3.1
Q61129	Cfi	Complement factor I	Mus musculus	mus_musculus_UP000000589_10090_2022	0	78.8644	75.553	76.5628	50.7191	45.1834	56.5363	56.4354	72.7036	62.6748	13.6	13.2	14.9	10.2	9.1	9.9	11.1	13.2	10
P18760	Cfl1	Cofilin-1	Mus musculus	mus_musculus_UP000000589_10090_2022	0	3863.89	3764.29	3365.82	3257.48	3138.92	3024.25	3489.45	4006.02	3541.05	1140.4	1365.3	1361.5	1089.7	1160.5	1039	1158.2	1509.4	1120.9
P45591	Cfl2	Cofilin-2	Mus musculus	mus_musculus_UP000000589_10090_2022	0	671.354	695.668	706.093	710.371	661.443	617.714	726.086	783.615	759.807	206.7	204.6	204.4	186.3	202	216.9	231.5	238.5	220.5
Q8BHG9	Cggbp1	CGG triplet repeat-binding protein 1	Mus musculus	mus_musculus_UP000000589_10090_2022	0	54.8656	55.819	54.5136	28.7874	25.9543	29.6442	32.9349	42.0164	41.3629	14.1	14	12.7	7.9	7.3	7.9	10.4	11.6	8
P59242	Cgn	Cingulin	Mus musculus	mus_musculus_UP000000589_10090_2022	0	123.929	182.307	133.065	54.6902	50.3461	50.0117	69.9412	85.9185	95.888	32.5	37.7	28.9	13.9	10.5	13.2	23.1	21.2	23.6
Q6AW69	Cgnl1	Cingulin-like protein 1	Mus musculus	mus_musculus_UP000000589_10090_2022	0	87.9621	89.7325	87.0005	65.7938	72.9405	61.7376	104.203	98.8824	102.5	10.6	12.2	11.5	7.6	9.9	8.8	13.6	13.1	14.1
Q8BMJ7	Cgrrf1	Cell growth regulator with RING finger domain protein 1	Mus musculus	mus_musculus_UP000000589_10090_2022	0	6.74952	10.7844	7.45354	7.66027	5.78356	13.8691	7.14223	7.62263	13.2605	0.9	1	0.7	1.9	1.2	1.9	1.4	0.8	1.7
Q9CQG1	Chac2	Putative glutathione-specific gamma-glutamylcyclotransferase 2	Mus musculus	mus_musculus_UP000000589_10090_2022	0	125.102	108.121	129.046	69.738	82.8494	92.0617	136.707	115.411	106.817	74.9	62.9	71.3	35	41.9	45.1	66.7	59.7	77.9
Q9CQA6	Chchd1	Coiled-coil-helix-coiled-coil-helix domain-containing protein 1	Mus musculus	mus_musculus_UP000000589_10090_2022	0	82.2139	65.6284	77.4605	45.8237	67.5311	58.8809	58.7431	68.232	69.6697	41	39.4	48.1	37	40.6	28.3	40.4	40.4	36.7
Q7TNL9	Chchd10	Coiled-coil-helix-coiled-coil-helix domain-containing 10	Mus musculus	mus_musculus_UP000000589_10090_2022	0	25.9378	23.1115	32.821	125.106	138.144	136.397	110.207	78.6203	113.535	13.6	14.9	16.8	93.5	97.3	95.5	73.1	50.4	73.5
Q9D1L0	Chchd2	Coiled-coil-helix-coiled-coil-helix domain-containing protein 2	Mus musculus	mus_musculus_UP000000589_10090_2022	0	37.515	33.4759	43.238	139.046	115.404	166.684	105.78	78.5879	86.6728	21.9	16.7	18.7	76.2	60	72.5	46.9	41.1	55.2
Q9CRB9	Chchd3	MICOS complex subunit Mic19	Mus musculus	mus_musculus_UP000000589_10090_2022	0	1317.26	1320.03	1330.06	2070.15	2108.33	2302.74	1632.63	1348.53	1690.48	452.4	451.3	452.1	810.6	730.6	686.4	576.2	476.7	552.5
Q8VEA4	Chchd4	Mitochondrial intermembrane space import and assembly protein 40	Mus musculus	mus_musculus_UP000000589_10090_2022	0	28.6069	25.6394	28.6487	29.3434	36.9527	40.2512	39.8559	34.584	41.0689	15.3	13.8	13.2	20.6	18.5	18.7	21.5	15.7	19
Q9CQP3	Chchd5	Coiled-coil-helix-coiled-coil-helix domain-containing protein 5	Mus musculus	mus_musculus_UP000000589_10090_2022	0	51.8072	38.414	34.3879	60.7223	64.3102	54.02	55.2208	62.3625	52.1979	7.5	8.2	7.3	12.5	15.8	16.8	13	13.4	11.7
Q91VN4	Chchd6	MICOS complex subunit Mic25	Mus musculus	mus_musculus_UP000000589_10090_2022	0	21.2441	21.4253	20.9066	92.7963	97.955	104.24	56.8988	46.0283	55.0662	10.6	7.7	14.4	57.3	54.1	51.7	30.4	25.2	30.2
Q8K2Q5	Chchd7	Coiled-coil-helix-coiled-coil-helix domain-containing protein 7	Mus musculus	mus_musculus_UP000000589_10090_2022	0	150.964	164.22	163.059	161.521	201.547	210.285	182.195	221.547	180.063	30.2	31.5	29	41.6	39.7	31	34.6	42.5	37.6
Q9CXF7	Chd1l	Chromodomain-helicase-DNA-binding protein 1-like	Mus musculus	mus_musculus_UP000000589_10090_2022	0	8.7982	12.9658	8.11943	14.2116	14.7014	16.7014	13.9937	14.0162	13.8948	0.5	0.5	0.6	1.3	1.1	1.2	0.9	1.1	1
Q6PDQ2	Chd4	Chromodomain-helicase-DNA-binding protein 4	Mus musculus	mus_musculus_UP000000589_10090_2022	0	121.735	124.841	125.781	93.1469	92.7143	100.628	96.4141	99.7724	106.296	21.2	21.3	21.4	17	16.7	16.5	18.2	17.4	17.7
Q8BJ64	Chdh	Choline dehydrogenase, mitochondrial	Mus musculus	mus_musculus_UP000000589_10090_2022	0	2855.41	2902.38	2628.32	4437.57	4529.69	4512.15	3168.68	3143.72	3039.54	654.8	720.3	711	1117.7	1129.1	1109.2	756.6	786.2	800.5
Q8CGZ0	Cherp	Calcium homeostasis endoplasmic reticulum protein	Mus musculus	mus_musculus_UP000000589_10090_2022	0	49.8239	52.5368	46.9653	38.0711	41.144	35.3695	44.5607	43.171	38.7616	6.4	9	7	5.4	6.1	5.9	5.3	6.4	6.1
Q922Q9	Chid1	Chitinase domain-containing protein 1	Mus musculus	mus_musculus_UP000000589_10090_2022	0	72.8094	79.3953	81.7978	60.5874	64.4036	64.3602	59.7148	62.2563	58.9143	18.9	16.4	16.5	15.2	15.4	15	15.8	14.3	12.9
O35744	Chil3	Chitinase-like protein 3	Mus musculus	mus_musculus_UP000000589_10090_2022	0	100.6	49.3388	34.9859	27.7666	20.1065	23.4505	34.8237	25.2737	30.5102	7.1	10.7	19.4	4.8	3.7	5.1	6.6	5.8	6
O54804	Chka	Choline kinase alpha	Mus musculus	mus_musculus_UP000000589_10090_2022	0	33.8694	27.0449	35.5061	19.3873	21.2353	27.744	16.6368	23.3291	23.8004	4.6	3.5	4.4	3.9	3.1	2.7	3.1	3.1	2.4
O55229	Chkb	Choline/ethanolamine kinase	Mus musculus	mus_musculus_UP000000589_10090_2022	0	145.211	143.174	140.866	178.079	194.576	166.553	131.258	140.327	152.425	47	48.3	49.1	58.8	67.3	62.9	49.2	47.3	45.6
Q9QXG2	Chm	Rab proteins geranylgeranyltransferase component A 1	Mus musculus	mus_musculus_UP000000589_10090_2022	0	76.4475	63.5551	77.8401	78.5332	80.5099	89.2583	87.8289	84.5494	78.6484	10.3	8	8.6	12.9	13.2	13.2	11.4	10.6	13.6
Q921W0	Chmp1a	Charged multivesicular body protein 1a	Mus musculus	mus_musculus_UP000000589_10090_2022	0	83.4618	80.1649	86.4634	77.6593	81.8184	99.1046	77.7035	78.4059	79.701	43.9	52.1	52.6	35.4	40.3	28.1	27.1	27.8	27.7
Q99LU0	Chmp1b1	Charged multivesicular body protein 1b-1	Mus musculus	mus_musculus_UP000000589_10090_2022	0	77.2745	84.1713	74.9133	59.9522	57.8635	86.2427	46.1113	54.2529	58.0153	9.4	10.5	9.7	10.8	7.2	7.5	7.3	6.8	5.8
Q9CQD4	Chmp1b2	Charged multivesicular body protein 1b-2	Mus musculus	mus_musculus_UP000000589_10090_2022	0	152.54	173.964	200.933	123.493	96.4341	138.661	139.783	172.773	165.903	64	64.6	62.1	57.2	49.2	36.3	59.6	65.7	51.9
Q9DB34	Chmp2a	Charged multivesicular body protein 2a	Mus musculus	mus_musculus_UP000000589_10090_2022	0	133.368	111.948	128.95	108.867	100.528	111.102	104.25	115.172	110.588	74.3	70.8	80.5	60.7	60.4	64.4	67.2	65.2	53
Q8BJF9	Chmp2b	Charged multivesicular body protein 2b	Mus musculus	mus_musculus_UP000000589_10090_2022	0	37.0751	41.1985	27.5903	68.5715	51.4812	62.7975	52.212	46.012	50.2907	6.1	7.6	9.9	18.5	14.6	20.1	14.5	12.4	12
Q9CQ10	Chmp3	Charged multivesicular body protein 3	Mus musculus	mus_musculus_UP000000589_10090_2022	0	121.037	128.249	117.328	120.119	121.517	110.098	97.5318	116.604	115.601	53.6	57.1	58.1	55	60.9	55.9	55.5	57.1	46.5
Q9D8B3	Chmp4b	Charged multivesicular body protein 4b	Mus musculus	mus_musculus_UP000000589_10090_2022	0	132.413	123.872	123.68	131.489	118.144	126.819	115.386	124.89	110.283	34.3	36.2	41.7	42	39.3	42.4	37	38.8	35.6
Q9D7S9	Chmp5	Charged multivesicular body protein 5	Mus musculus	mus_musculus_UP000000589_10090_2022	0	52.6803	52.5643	70.6753	81.1434	54.7827	51.588	61.7817	68.3119	69.5703	15.9	13	13.2	16.2	17.1	25.5	17.9	17.3	15.8
P0C0A3	Chmp6	Charged multivesicular body protein 6	Mus musculus	mus_musculus_UP000000589_10090_2022	0	34.4946	29.0057	28.2403	44.0106	33.2204	39.3671	35.0632	36.7598	36.1184	12.6	13.2	15.8	18.4	16.1	19.2	17.2	17.8	17.1
Q8R1T1	Chmp7	Charged multivesicular body protein 7	Mus musculus	mus_musculus_UP000000589_10090_2022	0	89.423	76.3078	87.1467	77.9249	77.2067	78.0177	66.272	49.4545	57.1623	13.9	9.8	12.8	17.6	18.2	19.8	8.9	8.8	6.4
Q80XD1	Chn2	Beta-chimaerin	Mus musculus	mus_musculus_UP000000589_10090_2022	0	27.0319	26.7513	30.6729	31.1635	41.8162	40.3686	28.848	23.1338	28.9181	6	5	5.5	7.2	6	5.7	5.1	4.4	5
Q9D1P4	Chordc1	Cysteine and histidine-rich domain-containing protein 1	Mus musculus	mus_musculus_UP000000589_10090_2022	0	118.05	114.139	132.024	116.565	120.315	124.317	91.3061	106.224	100.597	65.5	63.1	65.8	72.1	66.1	62.7	55	59.1	49.7
P61022	Chp1	Calcineurin B homologous protein 1	Mus musculus	mus_musculus_UP000000589_10090_2022	0	384.253	381.276	372.113	525.985	601.779	595.452	393.638	364.09	384.769	189	196	204.8	321.7	330.8	283.5	204.7	194.3	211.8
Q6IQX7	Chpf	Chondroitin sulfate synthase 2	Mus musculus	mus_musculus_UP000000589_10090_2022	0	33.4505	NA	34.7681	29.9888	20.5255	31.3805	NA	31.2487	34.4514	0.7	NA	0.7	0.7	0.4	0.6	0.7	0.7	NA
Q8C025	Chpt1	Cholinephosphotransferase 1	Mus musculus	mus_musculus_UP000000589_10090_2022	0	209.878	125.688	108.518	158.962	246.752	259.97	122.963	125.418	162.811	24.8	24.8	28.4	64.4	55.4	50.1	38.2	31.7	36.5
Q9JKP8	Chrac1	Chromatin accessibility complex protein 1	Mus musculus	mus_musculus_UP000000589_10090_2022	0	21.2469	15.1694	9.85587	13.8457	15.4625	14.6662	17.8569	8.25457	11.7498	1.4	2.2	3	2.1	2.2	2	1.7	1.2	2.6
D3Z6E3	Chst13	Carbohydrate sulfotransferase	Mus musculus	mus_musculus_UP000000589_10090_2022	0	5.82479	5.04555	8.65026	2.58452	6.62005	NA	4.23055	5.8798	5.65603	0.4	0.3	0.3	NA	0.3	0.1	0.3	0.3	0.2
Q9CY57	Chtop	Chromatin target of PRMT1 protein	Mus musculus	mus_musculus_UP000000589_10090_2022	0	56.743	66.7394	71.3997	67.333	60.6925	70.8144	68.7536	67.9619	70.8565	40.6	40.8	32.5	35.6	31.7	38.2	38.7	35.4	37.8
Q60680	Chuk	Inhibitor of nuclear factor kappa-B kinase subunit alpha	Mus musculus	mus_musculus_UP000000589_10090_2022	0	31.6042	32.4606	32.9867	31.978	30.6124	27.5887	26.767	34.2551	30.3799	5.9	5.9	5.7	5.3	5.9	6.1	5.1	5.6	5.5
Q99KN2	Ciao1	Probable cytosolic iron-sulfur protein assembly protein CIAO1	Mus musculus	mus_musculus_UP000000589_10090_2022	0	152.771	141.92	149.424	158.506	175.131	164.818	150.606	162.314	168.713	35	30.3	34.6	34.8	38.4	33.8	33.1	35.2	33.3
Q9DCL2	Ciao2a	Cytosolic iron-sulfur assembly component 2A	Mus musculus	mus_musculus_UP000000589_10090_2022	0	24.2851	20.292	20.8084	30.4939	26.4049	32.1191	20.6176	21.3712	21.381	13.5	12.9	14.3	21.6	20.1	23.3	14.3	13.8	14.5
Q9D187	Ciao2b	Cytosolic iron-sulfur assembly component 2B	Mus musculus	mus_musculus_UP000000589_10090_2022	0	11.8953	11.6427	11.9426	10.0484	9.47626	8.69932	14.4163	12.1359	10.2601	5.6	5	5.5	3.9	4.3	4.9	5.5	6.4	6.3
Q7TMW6	Ciao3	Cytosolic iron-sulfur assembly component 3	Mus musculus	mus_musculus_UP000000589_10090_2022	0	191.276	228.794	215.584	237.332	269.491	250.142	237.552	254.505	266.865	22.4	35	31.2	25.9	31.2	20.7	41	37.6	44.9
Q8WTY4	Ciapin1	Anamorsin	Mus musculus	mus_musculus_UP000000589_10090_2022	0	167.91	167.316	194.409	192.144	183.426	180.266	163.31	165.361	184.997	46.3	39.8	44.8	41.1	38.1	41.7	43.8	38.1	37.5
Q9Z0F4	Cib1	Calcium and integrin-binding protein 1	Mus musculus	mus_musculus_UP000000589_10090_2022	0	24.0818	19.7392	26.9206	24.0316	23.4228	26.1342	16.0223	20.5431	20.5952	6	4.7	5.4	6.7	5.6	4.3	4.9	3.9	4
O70303	Cideb	Cell death activator CIDE-B	Mus musculus	mus_musculus_UP000000589_10090_2022	0	153.144	172.802	142.024	131.979	123.078	141.516	101.23	99.8018	95.7005	42.4	42	41.9	46.5	39.4	40.5	33.1	31.6	33.1
Q9D0V8	Cinp	Cyclin-dependent kinase 2-interacting protein	Mus musculus	mus_musculus_UP000000589_10090_2022	0	11.0681	15.2515	15.8091	16.8679	19.2889	21.5767	19.0355	12.9533	20.4813	1.5	1.8	1	2.8	2.7	2.3	2.4	1.2	1.8
Q9DA19	Cir1	Corepressor interacting with RBPJ 1	Mus musculus	mus_musculus_UP000000589_10090_2022	0	12.0057	7.94751	8.59411	8.22244	6.0821	2.87758	7.11228	11.0301	6.53902	0.5	0.5	0.7	0.2	0.4	0.5	0.4	0.7	0.4
P60824	Cirbp	Cold-inducible RNA-binding protein	Mus musculus	mus_musculus_UP000000589_10090_2022	0	68.5206	73.3464	75.0838	70.8691	73.4218	65.2906	71.853	67.8483	78.4741	26.8	28.8	26.7	26.1	28.9	28.7	31.7	26.1	28.3
Q91WS0	Cisd1	CDGSH iron-sulfur domain-containing protein 1	Mus musculus	mus_musculus_UP000000589_10090_2022	0	1773.95	1681.48	1759.87	2540.21	2641.56	2836.49	1969.08	2069.59	2042.37	1951.8	1881.5	1982.4	3278.8	3031.1	3051.3	2496.1	2444.5	2436.5
Q9CQB5	Cisd2	CDGSH iron-sulfur domain-containing protein 2	Mus musculus	mus_musculus_UP000000589_10090_2022	0	244.419	226.386	200.775	192.398	162.538	218.845	137.131	162.853	152.389	76.3	82.6	80.3	74	64.6	70.4	59.7	58.6	54.6
B1AR13	Cisd3	CDGSH iron-sulfur domain-containing protein 3, mitochondrial	Mus musculus	mus_musculus_UP000000589_10090_2022	0	240.512	288.998	259	530.041	524.418	600.517	406.207	438.335	417.8	128	133.4	128.2	276.3	252.1	240.4	207.4	200.6	209.5
Q8BMK4	Ckap4	Cytoskeleton-associated protein 4	Mus musculus	mus_musculus_UP000000589_10090_2022	0	79.3985	100.556	78.892	61.091	56.4315	53.3755	44.8509	48.8811	49.683	17.8	22.8	18.6	12.6	12.2	14.3	10.1	10.5	10.3
A2AGT5	Ckap5	Cytoskeleton-associated protein 5	Mus musculus	mus_musculus_UP000000589_10090_2022	0	93.3988	90.8088	97.9086	77.1769	82.6504	82.5199	95.1468	86.4083	88.1753	16	15.1	15	14.1	15.6	14.6	14	16.3	15.6
Q04447	Ckb	Creatine kinase B-type	Mus musculus	mus_musculus_UP000000589_10090_2022	0	227.525	341.63	232.641	200.477	177.197	154.942	172.047	201.375	181.555	68.1	248.1	71.7	47.2	55.3	59.4	52.6	62.7	53.7
P07310	Ckm	Creatine kinase M-type	Mus musculus	mus_musculus_UP000000589_10090_2022	0	22.1152	899.542	40.0099	16.9966	27.7164	16.4978	17.0777	11.4415	20.3049	32.4	796.8	12.8	4.6	16	4.9	8.3	6.5	5.5
Q6P8J7	Ckmt2	Creatine kinase S-type, mitochondrial	Mus musculus	mus_musculus_UP000000589_10090_2022	0	15.654	214.472	34.6781	26.0945	22.0694	NA	21.0986	16.7817	NA	15.3	170.5	1.1	NA	1.4	3.4	NA	1.4	1.9
Q80TV8	Clasp1	CLIP-associating protein 1	Mus musculus	mus_musculus_UP000000589_10090_2022	0	38.314	35.3684	38.0466	28.3815	30.5577	32.3273	33.8829	35.0066	29.0544	3.6	4.1	3.8	3.2	2.9	2.8	2.9	3.8	3.2
Q8BRT1	Clasp2	CLIP-associating protein 2	Mus musculus	mus_musculus_UP000000589_10090_2022	0	38.6188	41.4986	40.8041	46.513	47.3214	44.4814	47.0507	45.2079	51.4508	4.4	4.3	3.9	5.3	5.5	5.8	5.5	5	5.5
Q9QX15	Clca3a1	Calcium-activated chloride channel regulator 3A-1	Mus musculus	mus_musculus_UP000000589_10090_2022	0	62.2296	28.7138	34.8606	207.348	197.61	177.623	206.139	147.411	141.57	5.3	3.8	10.2	32.9	37.6	38.3	27.2	26.5	36.5
E9PUL3	Clca3b	Chloride channel accessory 3B	Mus musculus	mus_musculus_UP000000589_10090_2022	0	NA	NA	4.11051	13.8293	14.5073	15.0171	15.4512	10.2024	10.9019	0.1	NA	NA	0.9	0.9	0.8	0.7	0.6	1.1
Q99LI2	Clcc1	Chloride channel CLIC-like protein 1	Mus musculus	mus_musculus_UP000000589_10090_2022	0	146.253	148.022	144.9	155.365	164.031	167.285	158.912	150.525	142.602	38.1	35.5	38.2	44.3	43	41.1	36.7	40.5	40.8
Q9R0A1	Clcn2	Chloride channel protein 2	Mus musculus	mus_musculus_UP000000589_10090_2022	0	40.441	48.327	39.7611	23.9544	29.9789	30.9991	50.2837	55.6777	47.4928	3	3.9	3.3	2.6	1.8	2.7	4.8	6.1	4.7
P51791	Clcn3	H(+)/Cl(-) exchange transporter 3	Mus musculus	mus_musculus_UP000000589_10090_2022	0	34.5619	37.1955	36.5877	29.1662	29.6665	23.8363	24.8658	26.2404	29.3239	3.5	3.1	3.5	2.5	2.7	2.2	2.6	2.4	2.3
Q61418	Clcn4	H(+)/Cl(-) exchange transporter 4	Mus musculus	mus_musculus_UP000000589_10090_2022	0	26.5335	18.7366	29.2002	22.3223	17.2822	25.3702	18.8215	21.2008	13.8122	1.8	1.2	1.7	1.7	1.1	1.4	0.8	1.2	1.2
Q9WUB7	Clcnka	Chloride channel protein ClC-Ka	Mus musculus	mus_musculus_UP000000589_10090_2022	0	17.4657	14.3145	15.9288	9.71928	7.03903	12.573	5.5076	2.89668	3.7052	0.5	0.5	0.6	0.4	0.2	0.3	0.1	0.1	0.2
O88551	Cldn1	Claudin-1	Mus musculus	mus_musculus_UP000000589_10090_2022	0	144.708	120.075	158.297	70.6874	55.759	56.0974	85.2115	84.2311	90.9815	14.4	10.9	13.2	5.1	5.1	6.4	8.3	7.7	7.7
Q9ET43	Cldn12	Claudin-12	Mus musculus	mus_musculus_UP000000589_10090_2022	0.000157	21.8584	26.8781	26.9743	20.1077	28.7311	17.9918	16.3607	15.3523	27.2553	3	3	2.4	2	3.2	2.2	3	1.7	1.8
Q9Z0S3	Cldn14	Claudin-14	Mus musculus	mus_musculus_UP000000589_10090_2022	0	8.44061	9.78001	8.92304	3.48922	4.41128	4.74857	10.89	11.9687	15.2439	0.8	1.5	1.9	1.2	1.2	0.9	3.3	2.6	2.8
O88552	Cldn2	Claudin-2	Mus musculus	mus_musculus_UP000000589_10090_2022	0	14.053	11.0673	19.9742	26.309	31.3905	32.2021	23.9758	14.7765	18.2676	3	1.4	2.3	5.5	6.5	4.9	2.3	2.6	4.2
Q9Z0G9	Cldn3	Claudin-3	Mus musculus	mus_musculus_UP000000589_10090_2022	0	224.903	219.903	221.891	113.19	116.064	116.76	171.339	172.509	161.841	63.9	66.2	69.4	34.9	36.1	33.2	50.4	50.1	50.1
Q9CQX5	Cldnd1	Claudin domain-containing protein 1	Mus musculus	mus_musculus_UP000000589_10090_2022	0	34.5837	29.6788	33.7171	19.7997	20.2055	24.2148	27.55	26.7236	26.4063	13.3	12.4	13.2	10.1	8.2	7.9	9.8	10.2	11.5
Q9JL99	Clec1b	C-type lectin domain family 1 member B	Mus musculus	mus_musculus_UP000000589_10090_2022	0	24.2976	23.4122	22.8674	25.0806	16.987	31.8488	21.4692	16.4657	21.6438	4.4	4.8	4.7	5.1	3.4	5.1	4.3	3.4	4.3
Q91V08	Clec2d	C-type lectin domain family 2 member D	Mus musculus	mus_musculus_UP000000589_10090_2022	0	65.2345	71.6552	78.9901	21.3628	49.3712	46.5576	33.2849	46.247	50.5344	30	29.9	26.4	17.5	14	5.3	13.4	15	9.5
P43025	Clec3b	Tetranectin	Mus musculus	mus_musculus_UP000000589_10090_2022	0	137.023	138.14	139.076	25.6327	24.0496	26.3538	42.0568	53.9246	46.0093	23.4	23.7	24.3	5.7	5.3	6	7.9	9	7.2
P70194	Clec4f	C-type lectin domain family 4 member F	Mus musculus	mus_musculus_UP000000589_10090_2022	0	213.218	194.207	212.087	156.62	161.838	134.727	192.418	190.331	149.522	50.3	44.8	53.1	31.7	36.6	36.3	38.2	45.5	45.5
Q8BNX1	Clec4g	C-type lectin domain family 4 member G	Mus musculus	mus_musculus_UP000000589_10090_2022	0	142.598	169.416	178.736	54.7644	75.754	87.7818	96.8298	127.839	125.37	15.2	15.5	15.3	13.3	10.7	6	17.9	17.2	23.2
Q9Z1Q5	Clic1	Chloride intracellular channel protein 1	Mus musculus	mus_musculus_UP000000589_10090_2022	0	478.224	549.687	475.764	349.523	356.09	334.665	380.041	384.595	388.674	112.4	126.6	113.1	150.4	158.1	145.6	85.5	88.6	88.9
Q9QYB1	Clic4	Chloride intracellular channel protein 4	Mus musculus	mus_musculus_UP000000589_10090_2022	0	1168.21	1230.32	1232.83	657.019	637.424	650.488	834.866	861.193	898.341	297.4	300.4	289.1	158.7	178.9	163.9	220.6	216.6	211.1
Q8BXK9	Clic5	Chloride intracellular channel protein 5	Mus musculus	mus_musculus_UP000000589_10090_2022	0	15.6199	22.6754	14.4473	14.7393	14.4038	9.53462	41.5061	32.1185	38.0726	4.9	7.2	6.5	3.8	3.2	2.7	12.8	13.1	15
Q99KN9	Clint1	Clathrin interactor 1	Mus musculus	mus_musculus_UP000000589_10090_2022	0	299.338	274.904	300.881	225.433	261.499	235.872	266.691	276.789	265.216	110.9	101.9	111.9	91.5	99.1	91.3	102	105.2	99.9
Q922J3	Clip1	CAP-Gly domain-containing linker protein 1	Mus musculus	mus_musculus_UP000000589_10090_2022	0	187.226	201.597	194.391	173.497	172.854	191.82	200.496	182.268	199.839	21	21	21.1	20.5	19.9	18.7	24	21.4	25
Q9Z0H8	Clip2	CAP-Gly domain-containing linker protein 2	Mus musculus	mus_musculus_UP000000589_10090_2022	0	10.484	11.6244	16.0497	14.7346	16.9032	18.248	17.7922	12.5989	10.513	0.5	1	0.9	1.7	2.2	1.2	0.8	0.6	0.8
P22518	Clk1	Dual specificity protein kinase CLK1	Mus musculus	mus_musculus_UP000000589_10090_2022	0	20.3395	20.2325	18.3874	12.6966	14.687	7.43166	18.2138	18.263	16.0805	1	1.4	1.2	0.7	1.2	1	1.1	1.2	1.5
O35492	Clk3	Dual specificity protein kinase CLK3	Mus musculus	mus_musculus_UP000000589_10090_2022	0	15.9373	14.0645	18.2135	11.5461	15.1175	18.325	13.332	10.5385	15.3639	1	0.8	0.5	0.6	0.8	0.7	0.9	0.4	0.7
Q8C5W0	Clmn	Calmin	Mus musculus	mus_musculus_UP000000589_10090_2022	0	221.109	199.533	227.314	240.857	261.508	269.365	243.238	261.861	252.984	48.5	44.2	47.6	59	57.5	52.5	56.7	56.4	53.5
Q3UMW8	Cln5	Ceroid-lipofuscinosis neuronal protein 5 homolog	Mus musculus	mus_musculus_UP000000589_10090_2022	0	34.4083	46.7869	41.5167	40.469	43.8796	46.9591	47.9043	43.6966	51.7963	56.8	71.3	6	153	154.7	7.2	92.8	94.3	82.3
Q61189	Clns1a	Methylosome subunit pICln	Mus musculus	mus_musculus_UP000000589_10090_2022	0	87.1633	101.505	98.6718	92.5643	101.132	98.3683	102.721	100.466	113.651	48.9	50.1	45.6	47.9	48.6	44.5	53.1	48.6	50.2
O08785	Clock	Circadian locomoter output cycles protein kaput	Mus musculus	mus_musculus_UP000000589_10090_2022	0	31.1137	32.9243	35.2866	19.7996	19.3215	20.0939	19.5583	23.0437	21.665	4.7	4.3	4	1.7	1.7	2.8	2.1	2.8	2.1
Q60649	Clpb	Caseinolytic peptidase B protein homolog	Mus musculus	mus_musculus_UP000000589_10090_2022	0	193.82	180.606	177.844	228.728	226.248	237.438	224.242	201.344	215.93	43.1	43.2	47.3	60.4	56.3	55.6	51.3	48.6	50.6
O88696	Clpp	ATP-dependent Clp protease proteolytic subunit, mitochondrial	Mus musculus	mus_musculus_UP000000589_10090_2022	0	765.995	703.886	793.45	469.733	502.309	562.822	514.783	499.728	538.529	435.9	410.3	417.6	327	299.7	280.1	317.3	307.3	311.3
Q8VBZ3	Clptm1	Cleft lip and palate transmembrane protein 1 homolog	Mus musculus	mus_musculus_UP000000589_10090_2022	0	149.601	162.27	161.629	172.051	183.661	189.381	154.732	138.468	158.137	47.8	45.7	49.8	55.5	55.9	52	46.6	41.6	46.1
Q8BXA5	Clptm1l	Cleft lip and palate transmembrane protein 1-like protein	Mus musculus	mus_musculus_UP000000589_10090_2022	0	60.3677	58.0703	63.7331	58.6341	83.2338	85.7978	72.4273	55.2288	58.0459	8.9	8.5	9.4	12.8	12.5	10.1	8.9	9.1	10.7
Q9JHS4	Clpx	ATP-dependent Clp protease ATP-binding subunit clpX-like, mitochondrial	Mus musculus	mus_musculus_UP000000589_10090_2022	0	938.951	923.624	964.443	862.139	904.072	897.595	1017.16	1017.18	964.316	216.3	204.8	210.7	205.1	207	195.5	216.9	230.2	223.4
O08585	Clta	Clathrin light chain A	Mus musculus	mus_musculus_UP000000589_10090_2022	0	1345.83	1326.73	1391.94	1046.91	1081.92	988.147	1269.09	1364.9	1300.7	580.5	583.7	560.8	424.7	446.4	420.1	530.2	583.3	526.1
Q6IRU5	Cltb	Clathrin light chain B	Mus musculus	mus_musculus_UP000000589_10090_2022	0	1015.5	1014.39	978.806	1109.98	1088	1096.26	1081.73	1158.54	1104.94	484.6	505.3	515.3	562.4	553.3	568.8	553	569.9	562.2
Q68FD5	Cltc	Clathrin heavy chain 1	Mus musculus	mus_musculus_UP000000589_10090_2022	0	3077.81	3102.72	3016.4	3029.35	2897.42	2895.94	3172.47	3291.98	3081.85	495.4	506.8	499.4	493	488.1	488.5	489.1	545.2	504.9
Q06890	Clu	Clusterin	Mus musculus	mus_musculus_UP000000589_10090_2022	0	428.622	394.87	386.021	273.955	263.714	257.744	288.247	383.809	294.147	134.9	136.7	151.6	88.7	93.3	96.8	103.9	131.6	99.3
Q5SW19	Cluh	Clustered mitochondria protein homolog	Mus musculus	mus_musculus_UP000000589_10090_2022	0	807.249	798.57	812.259	856.157	872.515	851.529	808.869	773.79	765.242	138.2	138.6	140.1	144.1	147	144.8	131.4	134.6	141.3
Q8R4N0	Clybl	Citramalyl-CoA lyase, mitochondrial	Mus musculus	mus_musculus_UP000000589_10090_2022	0	1295.76	1254.2	1281.79	1940.48	1984.79	1970.72	1575.18	1576.21	1577.14	379.2	370.3	387.8	592	583	580.5	460.2	468	494.6
Q61419	Cmah	Cytidine monophosphate-N-acetylneuraminic acid hydroxylase	Mus musculus	mus_musculus_UP000000589_10090_2022	0	421.091	514.819	474.241	215.366	226.445	218.351	269.037	304.802	322.424	75.5	78.8	64.3	37.5	37.8	37.1	49.3	50.1	45.7
Q99KK2	Cmas	N-acylneuraminate cytidylyltransferase	Mus musculus	mus_musculus_UP000000589_10090_2022	0	384.818	382.999	393.276	436.373	465.995	422.69	402.227	406.021	387.013	117	111.5	109.6	131.1	145.6	137.6	113.3	118.9	119.3
Q8R1G2	Cmbl	Carboxymethylenebutenolidase homolog	Mus musculus	mus_musculus_UP000000589_10090_2022	0	2353.19	2117.25	2268.49	4038.31	4369.78	4335.78	3873.39	3477.55	3549.29	1045.1	1023.3	1106	2099	2088.9	1975.3	1654.8	1695.4	1866.2
Q9CPZ8	Cmc1	COX assembly mitochondrial protein homolog	Mus musculus	mus_musculus_UP000000589_10090_2022	0	140.179	126.442	126.718	232.249	216.273	236.201	221.976	230.777	210.905	87.3	80.3	96.3	158.5	151.5	159.7	149.9	158.3	156.7
Q8K199	Cmc2	COX assembly mitochondrial protein 2 homolog	Mus musculus	mus_musculus_UP000000589_10090_2022	0	651.693	538.122	465.445	914.381	736.202	883.639	441.383	648.455	609.844	93.1	107.6	130.3	176.7	147.2	182.9	122	129.7	88.3
Q9JIZ0	Cml1	Probable N-acetyltransferase CML1	Mus musculus	mus_musculus_UP000000589_10090_2022	0	2172.73	2282.44	2050.95	910.957	1004.53	1026.56	1726.33	2101.29	1863.71	684.2	742.8	723.2	354.2	342.5	283.3	623.7	706.2	584
Q9QXS8	Cml5	Probable N-acetyltransferase CML5	Mus musculus	mus_musculus_UP000000589_10090_2022	0	92.1336	90.1918	95.5502	74.2908	78.5879	133.539	76.8417	76.2398	71.3526	23.7	23.6	22.5	34.4	19.3	18.4	17.9	19.1	19.6
Q9DBP5	Cmpk1	UMP-CMP kinase	Mus musculus	mus_musculus_UP000000589_10090_2022	0	1307.2	1313.99	1221.25	1776.91	1696.18	1618.33	1583.73	1665.81	1647.34	855	936.6	940.7	1169.6	1244.9	1273.3	1218.8	1237.7	1180.4
Q3U5Q7	Cmpk2	UMP-CMP kinase 2, mitochondrial	Mus musculus	mus_musculus_UP000000589_10090_2022	0	90.4637	86.6631	96.8737	47.5462	44.3079	51.996	52.4243	53.5751	50.9147	63.2	62.7	66.3	44.3	43.4	14.7	48.4	47.5	47.9
Q8CJ61	Cmtm4	CKLF-like MARVEL transmembrane domain-containing protein 4	Mus musculus	mus_musculus_UP000000589_10090_2022	0	68.4846	62.6685	72.8601	123.091	118.958	101.29	90.8987	77.0818	91.281	27.3	23.7	27	41.3	49.2	51.2	35.8	31	36.5
Q9CZ69	Cmtm6	CKLF-like MARVEL transmembrane domain-containing protein 6	Mus musculus	mus_musculus_UP000000589_10090_2022	0	116.735	108.187	87.4847	223.921	212.995	243.039	140.781	179.148	155.121	64.6	76.7	85.5	243	204.5	230.5	121	136.9	102.7
Q9DBC3	Cmtr1	Cap-specific mRNA (nucleoside-2'-O-)-methyltransferase 1	Mus musculus	mus_musculus_UP000000589_10090_2022	0	70.3007	71.8509	72.0039	63.064	64.1212	69.3469	76.3564	68.2717	66.1743	12.5	13.6	12.2	12.8	10.7	11.2	11.9	12.6	13.6
P53996	Cnbp	CCHC-type zinc finger nucleic acid binding protein	Mus musculus	mus_musculus_UP000000589_10090_2022	0	484.803	493.814	433.923	552.289	544.004	617.95	558.997	548.258	487.541	137.4	161.5	157.6	210.4	187.9	193	169.8	190.3	179.5
Q9D1A2	Cndp2	Cytosolic non-specific dipeptidase	Mus musculus	mus_musculus_UP000000589_10090_2022	0	1512.31	1508.35	1472.22	1524.34	1552.21	1522.08	1771.93	1792.55	1755.5	479.3	500.9	512.4	510.7	513.9	479.8	562.3	601.5	586.3
Q08091	Cnn1	Calponin-1	Mus musculus	mus_musculus_UP000000589_10090_2022	0	NA	95.643	NA	NA	NA	NA	NA	NA	NA	NA	34.1	NA	NA	NA	NA	NA	NA	NA
Q08093	Cnn2	Calponin-2	Mus musculus	mus_musculus_UP000000589_10090_2022	0	17.8542	21.7225	17.4667	18.6685	16.5394	21.1815	19.6612	13.6633	18.5661	6.5	5	4	5.8	5.4	5.3	4.2	3.1	5.5
Q9DAW9	Cnn3	Calponin-3	Mus musculus	mus_musculus_UP000000589_10090_2022	0	175.882	179.651	184.081	159.671	166.062	154.402	205.57	185.694	206.34	70	73	70.6	66.3	67.8	67.1	90.1	81.4	82.2
Q32NY4	Cnnm3	Metal transporter CNNM3	Mus musculus	mus_musculus_UP000000589_10090_2022	0	24.879	26.507	27.1507	17.0654	18.7667	16.0204	16.2908	18.5329	19.5254	3.2	3.4	3.5	1.8	2.1	1.4	3	2.6	2.1
Q6ZQ08	Cnot1	CCR4-NOT transcription complex subunit 1	Mus musculus	mus_musculus_UP000000589_10090_2022	0	133.18	130.814	147.508	103.883	109.539	95.4637	106.977	111.26	111.588	16.4	14.4	14.6	10.3	12.5	11.1	12.5	11.2	11.7
Q8BH15	Cnot10	CCR4-NOT transcription complex subunit 10	Mus musculus	mus_musculus_UP000000589_10090_2022	0	57.5138	58.5864	64.9932	40.1297	47.1542	41.2661	47.7766	50.542	61.0977	6.5	6.2	5.7	4.7	4.8	4.4	6	5.1	5
Q9CWN7	Cnot11	CCR4-NOT transcription complex subunit 11	Mus musculus	mus_musculus_UP000000589_10090_2022	0	19.9707	19.9277	18.9991	18.8066	17.0187	14.8192	21.3264	20.6513	16.5749	2.2	2.4	2.3	2	2.2	2.4	1.9	2.5	2.6
Q8C5L3	Cnot2	CCR4-NOT transcription complex subunit 2	Mus musculus	mus_musculus_UP000000589_10090_2022	0	49.8916	42.9056	38.5273	30.7945	37.7433	23.7073	34.2998	47.6133	36.1978	5.1	5.8	7	1.7	5.1	2.7	4.7	6.6	4.4
Q8K0V4	Cnot3	CCR4-NOT transcription complex subunit 3	Mus musculus	mus_musculus_UP000000589_10090_2022	0	36.6946	33.9377	39.2854	29.5752	25.3729	27.8001	25.2994	34.8764	34.0771	9.6	9.3	10.4	6.5	5.4	9.6	8.9	9.5	9.2
Q60809	Cnot7	CCR4-NOT transcription complex subunit 7	Mus musculus	mus_musculus_UP000000589_10090_2022	0	17.2841	24.5279	17.4798	13.6097	17.3554	10.6031	14.6881	16.1072	13.7026	4.4	5.7	4.4	2.6	3.9	2.6	3.7	4.2	3.5
Q9D8X5	Cnot8	CCR4-NOT transcription complex subunit 8	Mus musculus	mus_musculus_UP000000589_10090_2022	0.00336083	30.7523	30.4439	32.7081	18.8134	NA	25.2245	13.3755	29.3083	20.4963	3.3	3.1	3.3	2.9	NA	2.7	2.2	3.2	1.6
Q9JKY0	Cnot9	CCR4-NOT transcription complex subunit 9	Mus musculus	mus_musculus_UP000000589_10090_2022	0	50.0647	52.0409	55.4646	33.2936	37.7134	33.235	36.9286	44.9984	38.6029	17.7	17	16.9	9	12.4	10.8	11.6	13.5	12.1
P16330	Cnp	2',3'-cyclic-nucleotide 3'-phosphodiesterase	Mus musculus	mus_musculus_UP000000589_10090_2022	0	132.02	121.252	127.306	70.2446	86.4202	75.611	109.412	97.7568	100.122	16.7	18.3	16.4	13.8	14.9	11	13.9	16.2	14.2
Q9QXT0	Cnpy2	Protein canopy homolog 2	Mus musculus	mus_musculus_UP000000589_10090_2022	0	1320.06	1275.49	1387.09	1392.52	1399.47	1553.5	1022.68	993.146	1011.95	498.3	460.6	464.2	545	507.7	529.9	363.5	357.9	358.6
Q9DAU1	Cnpy3	Protein canopy homolog 3	Mus musculus	mus_musculus_UP000000589_10090_2022	0	118.054	114.937	103.755	88.9123	110.938	135.555	85.0536	76.4875	100.845	22.7	22.6	22.9	22.1	19.7	20.4	21.8	14.2	15.6
Q8BQ47	Cnpy4	Protein canopy homolog 4	Mus musculus	mus_musculus_UP000000589_10090_2022	0	28.1865	30.3063	23.8348	19.1768	30.4231	24.6558	24.0091	29.0766	34.4189	1.8	2.3	2.2	1.9	2.3	1.5	2.6	2.2	1.8
Q5M8N0	Cnrip1	CB1 cannabinoid receptor-interacting protein 1	Mus musculus	mus_musculus_UP000000589_10090_2022	0	28.1826	44.5063	41.5366	31.0212	27.6147	21.0232	28.7754	30.9009	25.0858	13.6	14	10.1	7.5	9.7	10.8	8.5	10.3	9.3
Q9D2R6	Coa3	Cytochrome c oxidase assembly factor 3 homolog, mitochondrial	Mus musculus	mus_musculus_UP000000589_10090_2022	0	275.514	263.4	251.198	320.708	326.47	366.626	264.134	280.746	283.922	149.4	157.3	163.7	215.3	191.9	184.6	167.2	163.8	158
Q8BT51	COA4	Cytochrome c oxidase assembly factor 4 homolog, mitochondrial	Mus musculus	mus_musculus_UP000000589_10090_2022	0	15.8886	17.2386	15.5297	23.1407	23.0222	29.1071	20.3429	16.0338	21.3792	7.7	10.1	7.2	17.6	12.4	16.7	14	11.5	12.6
Q8BGD8	Coa6	Cytochrome c oxidase assembly factor 6 homolog	Mus musculus	mus_musculus_UP000000589_10090_2022	0	74.2578	68.0897	48.9757	70.0103	78.4552	94.78	97.4613	91.6817	89.0938	23.5	32.8	30	58.9	52.2	52.4	54.8	53.2	60.7
Q921H9	Coa7	Cytochrome c oxidase assembly factor 7	Mus musculus	mus_musculus_UP000000589_10090_2022	0	267.587	274.623	243.393	413.808	468.991	496.879	399.974	365.863	395.482	63.2	68.1	68	110.9	112.5	97.8	94.2	92.3	95.1
Q9DBL7	Coasy	Bifunctional coenzyme A synthase	Mus musculus	mus_musculus_UP000000589_10090_2022	0	2044.68	1860.6	1924.72	3478.93	3547.63	3585.91	2335.38	2205.37	2157.13	513.1	481	536.6	982.5	967	949.1	579.5	597.9	624
Q5NBX1	Cobl	Protein cordon-bleu	Mus musculus	mus_musculus_UP000000589_10090_2022	0	14.6805	15.4262	15.7282	13.2644	13.7867	15.6842	16.7335	16.9777	16.3335	8.9	9	1.1	1.2	1.4	1	1.2	31.1	33.8
Q3UMF0	Cobll1	Cordon-bleu protein-like 1	Mus musculus	mus_musculus_UP000000589_10090_2022	0	200.652	177.151	197.931	155.893	163.372	156.2	201.137	200.134	204.703	74.8	69.5	76.7	62.3	61.9	60	76.6	76.5	79.3
Q62507	Coch	Cochlin	Mus musculus	mus_musculus_UP000000589_10090_2022	0	60.6641	54.0736	60.2221	9.15157	11.907	20.8821	8.343	19.8594	15.4285	5.3	5.1	5.6	1.6	1	1	1.4	1.6	0.7
Q9Z160	Cog1	Conserved oligomeric Golgi complex subunit 1	Mus musculus	mus_musculus_UP000000589_10090_2022	0	49.7392	53.0719	52.1603	50.6321	43.8098	49.8922	41.8726	44.403	42.8151	15.5	10.5	15.7	8.8	6.7	8.7	7.6	9.3	12.9
Q921L5	Cog2	Conserved oligomeric Golgi complex subunit 2	Mus musculus	mus_musculus_UP000000589_10090_2022	0	212.79	221.864	228.139	191.773	197.365	197.896	197.535	208.358	206.352	20.4	19.7	19.4	18.6	20.9	22	21.5	21.9	21
Q8CI04	Cog3	Conserved oligomeric Golgi complex subunit 3	Mus musculus	mus_musculus_UP000000589_10090_2022	0	60.7052	62.5094	62.3048	63.3469	54.614	51.3656	54.2214	55.3366	56.1158	5.8	5.6	5.3	4.7	5.2	6	5.6	5	5.4
Q8R1U1	Cog4	Conserved oligomeric Golgi complex subunit 4	Mus musculus	mus_musculus_UP000000589_10090_2022	0	75.8337	76.3456	79.5705	64.8394	70.4053	64.1163	55.0786	59.1893	65.1574	12.2	14	12.7	12.2	11.2	10.6	12.4	9.9	9.3
Q8C0L8	Cog5	Conserved oligomeric Golgi complex subunit 5	Mus musculus	mus_musculus_UP000000589_10090_2022	0	116.661	118.087	109.284	112.217	112.742	111.541	105.913	98.5988	100.777	14.3	15.3	15.5	15.9	15.3	15.1	13.3	12.6	13.7
Q8R3I3	Cog6	Conserved oligomeric Golgi complex subunit 6	Mus musculus	mus_musculus_UP000000589_10090_2022	0	16.0723	13.9578	17.8224	13.8322	13.2397	13.8173	11.3374	15.0409	17.668	12	11.7	11.8	3.5	2.6	11.4	9.7	7.4	6.6
Q3UM29	Cog7	Conserved oligomeric Golgi complex subunit 7	Mus musculus	mus_musculus_UP000000589_10090_2022	0	71.8884	63.5492	66.7044	74.522	65.3416	69.0537	57.4818	62.6513	60.0775	14.1	14.3	15.1	18.8	16	18.8	13.1	12.4	12.8
Q9JJA2	Cog8	Conserved oligomeric Golgi complex subunit 8	Mus musculus	mus_musculus_UP000000589_10090_2022	0	26.6662	23.9853	30.5691	23.5329	23.5924	21.6643	20.332	22.8359	19.4367	6.3	4	4.9	3.8	4.3	4.3	3.8	4.3	3.9
Q5SU73	Coil	Coilin	Mus musculus	mus_musculus_UP000000589_10090_2022	0	14.0726	22.4965	17.2374	18.6976	20.2976	19.0702	14.6377	11.3122	17.5418	2.6	2.3	2.3	1.8	2.1	2	2.4	2	2.5
Q60847	Col12a1	Collagen alpha-1(XII) chain	Mus musculus	mus_musculus_UP000000589_10090_2022	0	57.3411	77.4819	36.5604	58.976	25.0876	21.1758	NA	40.023	31.79	0.2	2.6	1.3	0.6	0.1	0.2	0.3	0.8	NA
Q80X19	Col14a1	Collagen alpha-1(XIV) chain	Mus musculus	mus_musculus_UP000000589_10090_2022	0	1399.24	1616.39	1200.54	1454.58	1213.77	1125.21	1200.71	1816.9	1338.52	69.6	81.1	72.1	118.8	118.4	106.7	89.6	109.4	65.2
P39061	Col18a1	Collagen alpha-1(XVIII) chain	Mus musculus	mus_musculus_UP000000589_10090_2022	0	179.573	192.422	173.576	146.239	132.856	138.349	149.944	185.877	177.69	20.5	22	20.8	16.7	15.5	16.8	21	21.8	17.8
P11087	Col1a1	Collagen alpha-1(I) chain	Mus musculus	mus_musculus_UP000000589_10090_2022	0	55.399	116.325	55.3077	44.5581	41.6161	42.3801	42.1803	49.142	58.8556	2.4	4.6	2.5	2.2	2	2.1	2.7	2.4	1.8
Q01149	Col1a2	Collagen alpha-2(I) chain	Mus musculus	mus_musculus_UP000000589_10090_2022	0	25.8475	61.8704	33.7511	18.9096	22.725	19.6118	20.6733	35.033	27.1734	2	2.8	1.5	1.1	1	1.2	1.5	1.7	1.3
Q04857	Col6a1	Collagen alpha-1(VI) chain	Mus musculus	mus_musculus_UP000000589_10090_2022	0	135.706	443.537	155.737	69.4028	68.0231	56.731	76.4096	134.575	118.61	23	66	19.3	7.4	10.1	8	16.2	19.2	11.7
Q02788	Col6a2	Collagen alpha-2(VI) chain	Mus musculus	mus_musculus_UP000000589_10090_2022	0	202.087	510.536	217.028	102.808	112.276	79.9461	117.829	184.527	135.865	15.4	36.9	15.5	8.9	8.6	10.1	9.4	14.7	7.5
E9PWQ3	Col6a3	Collagen, type VI, alpha 3	Mus musculus	mus_musculus_UP000000589_10090_2022	0	313.957	747.671	340.48	161.499	156.51	126.514	163.816	255.794	216.678	25.4	51.5	26.8	11.4	11.8	15.9	14.9	22.2	11.1
A6H584	Col6a5	Collagen alpha-5(VI) chain	Mus musculus	mus_musculus_UP000000589_10090_2022	0	4.02444	7.56487	NA	NA	23.0971	NA	NA	NA	NA	NA	0.1	0	NA	0.2	NA	NA	NA	NA
Q8C6K9	Col6a6	Collagen alpha-6(VI) chain	Mus musculus	mus_musculus_UP000000589_10090_2022	0	23.9221	39.6315	19.5741	NA	NA	NA	7.42857	9.74031	12.3727	0.5	2	0.4	NA	NA	NA	0.1	0.6	0.2
Q3SXB8	Colec11	Collectin-11	Mus musculus	mus_musculus_UP000000589_10090_2022	0	20.0941	19.1216	21.6524	14.1889	11.4764	13.5118	12.6536	14.1111	24.439	6	5	4.6	2.9	2.9	2.2	5.7	4.1	3.2
Q8K4Q8	Colec12	Collectin-12	Mus musculus	mus_musculus_UP000000589_10090_2022	0	21.6071	23.2528	23.6348	19.2492	16.6212	19.7521	26.8126	20.7512	24.7484	4.7	4.8	4.3	4	3.2	3.4	4.2	4	5.2
Q8K297	Colgalt1	Procollagen galactosyltransferase 1	Mus musculus	mus_musculus_UP000000589_10090_2022	0	865.556	892.542	869.441	901.556	963.983	1006.58	636.282	589.955	674.288	122.8	65.6	46.3	130	125.9	101.1	109.1	99.9	96
Q8K4M5	Commd1	COMM domain-containing protein 1	Mus musculus	mus_musculus_UP000000589_10090_2022	0	52.7039	57.7416	53.953	53.1966	69.6965	49.8385	50.5143	47.9246	61.4532	23.2	26.2	29.2	20.7	27.7	28.6	29.4	26.6	26.4
Q8JZY2	Commd10	COMM domain-containing protein 10	Mus musculus	mus_musculus_UP000000589_10090_2022	0	278.433	257.077	273.533	224.409	211.898	214.116	244.301	262.389	252.847	62.9	70.9	73.4	58.3	61.4	57.2	68.4	76.4	66.8
Q8BXC6	Commd2	COMM domain-containing protein 2	Mus musculus	mus_musculus_UP000000589_10090_2022	0	119.067	119.507	120.244	121.629	126.993	113.102	139.9	130.897	111.629	38	38.5	37.6	34.5	40.4	39.7	37.5	43.5	42.6
Q63829	Commd3	COMM domain-containing protein 3	Mus musculus	mus_musculus_UP000000589_10090_2022	0	206.372	203.828	184.15	167.32	183.89	172.675	197.542	182.591	212.503	73.6	69.7	73.8	62.7	70.9	59.7	71.4	64.4	67.1
Q9CQ02	Commd4	COMM domain-containing protein 4	Mus musculus	mus_musculus_UP000000589_10090_2022	0	59.0095	63.932	57.2168	57.4206	64.7261	56.9798	66.8293	51.5459	62.0661	18.4	20	20	18.4	20.6	20	20.7	17.6	22.6
Q8R395	Commd5	COMM domain-containing protein 5	Mus musculus	mus_musculus_UP000000589_10090_2022	0	57.0735	63.2048	52.2634	44.2134	47.0901	41.3688	51.5369	55.9319	59.7435	15.6	19.7	18	13.6	15.5	14.3	18.1	17.5	15.7
Q3V4B5	Commd6	COMM domain-containing protein 6	Mus musculus	mus_musculus_UP000000589_10090_2022	0	90.671	74.897	83.9558	87.8391	98.4478	93.9492	87.8427	91.6704	91.9406	35.7	32.5	39.2	42.1	43.3	44	40.2	41.8	43.8
Q8BG94	Commd7	COMM domain-containing protein 7	Mus musculus	mus_musculus_UP000000589_10090_2022	0	128.673	140.788	116.118	100.326	112.993	112.299	106.42	104.699	103.552	36	44.2	37.3	36.4	36.4	29.8	31.5	31.4	32.7
Q9CZG3	Commd8	COMM domain-containing protein 8	Mus musculus	mus_musculus_UP000000589_10090_2022	0	42.5535	54.7577	51.7007	48.9406	59.5639	51.3493	51.0425	59.1387	49.52	26.2	28.5	23.4	25.1	28.6	25.5	28.4	33.6	23.9
Q8K2Q0	Commd9	COMM domain-containing protein 9	Mus musculus	mus_musculus_UP000000589_10090_2022	0	88.0312	81.6624	98.4324	80.3858	80.1916	78.9675	92.7718	89.4733	102.426	30.8	26.5	26.6	26.8	25.9	27	31.6	29.7	29.8
O88587	Comt	Catechol O-methyltransferase	Mus musculus	mus_musculus_UP000000589_10090_2022	0	6358.33	6095.78	6476.48	4184.52	4340.89	4384.89	3793.45	4701.77	4392.42	1831.8	1863.7	1856	1231.7	1243.8	1172.6	1268.5	1392.7	1126.7
Q8BIG7	Comtd1	Catechol O-methyltransferase domain-containing protein 1	Mus musculus	mus_musculus_UP000000589_10090_2022	0	20.1203	16.0392	14.5475	54.9946	64.1621	59.746	37.4557	32.0449	38.6265	5.3	5.2	6.1	12.9	13.3	14.8	8.9	9.5	10
Q8CIE6	Copa	Coatomer subunit alpha	Mus musculus	mus_musculus_UP000000589_10090_2022	0	1389.05	1372.98	1451.43	1235.9	1190.84	1283.93	1105.63	1132.57	1082.63	258.8	245.5	244.2	229.6	215	222.2	190.6	204.2	199.2
Q9JIF7	Copb1	Coatomer subunit beta	Mus musculus	mus_musculus_UP000000589_10090_2022	0	1011.93	1030.08	1058.12	968.27	933.28	972.282	819.355	852.52	797.834	265.8	254	259	250.6	235.1	239.5	204	224.7	213.5
O55029	Copb2	Coatomer subunit beta'	Mus musculus	mus_musculus_UP000000589_10090_2022	0	956.692	974.944	954.591	852.752	841.52	871.348	741.983	770.799	748.033	165.3	167.6	164.6	150	144.6	140	132.5	133.8	128.7
O89079	Cope	Coatomer subunit epsilon	Mus musculus	mus_musculus_UP000000589_10090_2022	0	410.075	475.354	455.45	402.468	362.162	378.559	337.988	352.677	335.806	148.8	155.8	138.8	133.9	123.3	128.7	114	117.6	109.3
Q9QZE5	Copg1	Coatomer subunit gamma-1	Mus musculus	mus_musculus_UP000000589_10090_2022	0	906.04	963.871	948.462	807.508	783.47	801.247	702.024	731.44	707.079	149.2	145.9	138	130.9	120.7	131.9	107.3	109.4	111.8
Q9QXK3	Copg2	Coatomer subunit gamma-2	Mus musculus	mus_musculus_UP000000589_10090_2022	0	223.877	229.564	236.743	261.639	276.708	264.805	218.733	223.431	201.883	32.8	31.9	32.3	40.9	40.1	42.3	31.9	33.7	33.8
P61202	Cops2	COP9 signalosome complex subunit 2	Mus musculus	mus_musculus_UP000000589_10090_2022	0	267.272	250.739	274.906	269.992	274.215	280.739	264.318	278.977	264.603	148.5	132.7	146.5	146.2	146.7	143.8	140.9	146.2	143.3
O88543	Cops3	COP9 signalosome complex subunit 3	Mus musculus	mus_musculus_UP000000589_10090_2022	0	399.045	364.456	401.78	413.133	396.322	403.516	394.796	399.336	421.324	104.8	95.8	103.4	99.8	99.5	103.4	106.9	102.4	102.5
O88544	Cops4	COP9 signalosome complex subunit 4	Mus musculus	mus_musculus_UP000000589_10090_2022	0	431.138	430.301	454.843	481.414	461.174	469.509	469.061	474.162	455.346	136.7	130.9	131.2	139.9	140.9	142.6	138.5	143.2	138.6
O35864	Cops5	COP9 signalosome complex subunit 5	Mus musculus	mus_musculus_UP000000589_10090_2022	0	320.891	315.632	346.157	356.263	324.885	308.795	300.369	346.289	319.972	58.9	55.1	57.8	63.5	60.6	67	60.2	62.4	60.6
O88545	Cops6	COP9 signalosome complex subunit 6	Mus musculus	mus_musculus_UP000000589_10090_2022	0	275.906	279.226	279.108	243.001	248.866	224.734	262.193	256.05	260.62	96	95.5	96.7	82.6	93.6	95.3	93.4	96.7	101.9
Q9CZ04	Cops7a	COP9 signalosome complex subunit 7a	Mus musculus	mus_musculus_UP000000589_10090_2022	0	230.003	202.422	223.004	253.564	237.164	215.848	236.125	251.396	224.276	75.3	67.6	77.6	74.7	82.1	86.2	74.8	76.5	74.5
Q8BV13	Cops7b	COP9 signalosome complex subunit 7b	Mus musculus	mus_musculus_UP000000589_10090_2022	0	33.9224	28.3085	30.8819	26.8941	33.6576	24.4987	35.0092	34.8299	27.9823	9.4	9.8	11.1	8.4	10.2	8.2	9.3	10.7	10.5
Q8VBV7	Cops8	COP9 signalosome complex subunit 8	Mus musculus	mus_musculus_UP000000589_10090_2022	0	273.958	257.992	271.645	285.508	305.46	281.342	276.637	283.852	291.977	89	83.4	88	95.8	103.8	98.6	97.7	97.3	93.1
P61924	Copz1	Coatomer subunit zeta-1	Mus musculus	mus_musculus_UP000000589_10090_2022	0	470.524	551.757	651.544	411.651	428.387	404.577	362.325	460.364	327.169	205.8	214.3	207	172.4	170.3	166.1	131.2	165.3	148.6
Q9JHH9	Copz2	Coatomer subunit zeta-2	Mus musculus	mus_musculus_UP000000589_10090_2022	0	43.9079	45.0218	40.1408	59.2348	70.1629	59.9444	54.6219	41.9372	45.409	13.7	12.1	13	21.6	25.2	19.8	14.9	14.1	17.7
E9Q3H6	Coq10a	Coenzyme Q10A	Mus musculus	mus_musculus_UP000000589_10090_2022	0	77.09	88.2042	79.6645	68.4779	75.1744	106.527	60.9714	64.8221	71.0307	7.1	8.2	7.2	10.5	8.1	7.7	6.6	6.1	6.1
Q3THF9	Coq10b	Coenzyme Q-binding protein COQ10 homolog B, mitochondrial	Mus musculus	mus_musculus_UP000000589_10090_2022	0	38.0097	27.5471	40.3283	51.1501	48.1173	50.6808	32.2942	35.7808	43.3342	8.5	8.2	8.7	10.9	11	12.8	9.7	6.6	6.6
Q8BMS4	Coq3	Ubiquinone biosynthesis O-methyltransferase, mitochondrial	Mus musculus	mus_musculus_UP000000589_10090_2022	0	440.37	465.469	515.641	447.03	465.011	517.59	523.05	478.627	507.269	113.6	106.1	107.2	120.6	119.4	106.4	116.8	110.9	127.2
Q8BGB8	Coq4	Ubiquinone biosynthesis protein COQ4 homolog, mitochondrial	Mus musculus	mus_musculus_UP000000589_10090_2022	0	111.716	102.348	101.686	238.315	250.927	270.609	229.828	183.705	182.125	33.2	35.2	38.2	91.4	82.8	79.9	62.2	64.1	74.6
Q9CXI0	Coq5	2-methoxy-6-polyprenyl-1,4-benzoquinol methylase, mitochondrial	Mus musculus	mus_musculus_UP000000589_10090_2022	0	125.286	130.901	123.015	140.027	155.862	170.521	205.231	182.598	187.308	75	81.3	79.9	102.1	97.5	82.8	113.8	116.4	125.1
Q8R1S0	Coq6	Ubiquinone biosynthesis monooxygenase COQ6, mitochondrial	Mus musculus	mus_musculus_UP000000589_10090_2022	0	605.037	600.599	609.337	490.49	542.981	582.658	668.867	581.51	583.751	160.4	165.2	163.4	164.2	148	131.3	162	164.6	177.8
P97478	Coq7	5-demethoxyubiquinone hydroxylase, mitochondrial	Mus musculus	mus_musculus_UP000000589_10090_2022	0	397.367	450.263	442.315	285.864	327.497	372.683	408.795	424.697	420.218	160.2	154.3	145.6	131.3	122.2	101.2	147.1	151.1	149.3
Q60936	Coq8a	Atypical kinase COQ8A, mitochondrial	Mus musculus	mus_musculus_UP000000589_10090_2022	0	1383.74	1385.33	1358.14	1087.93	1263.02	1209.24	1592.7	1542.02	1655.67	390.3	400	401.1	358.5	402.2	330.6	499.6	472.4	504.5
Q566J8	Coq8b	Atypical kinase COQ8B, mitochondrial	Mus musculus	mus_musculus_UP000000589_10090_2022	0	322.398	281.609	268.806	264.711	303.782	337.877	390.914	396.066	386.529	33.2	32.2	33.7	31.1	30.9	6	37.9	38.7	36.5
Q8K1Z0	Coq9	Ubiquinone biosynthesis protein COQ9, mitochondrial	Mus musculus	mus_musculus_UP000000589_10090_2022	0	1486.07	1439.64	1425.41	1823.92	2041.5	2058.01	2027.1	1846.08	1828.2	762.7	784.7	795.5	1115.4	1109.9	991.1	1025.2	1052.9	1109.6
O89053	Coro1a	Coronin-1A	Mus musculus	mus_musculus_UP000000589_10090_2022	0	167.416	156.835	128.512	90.3881	77.8673	100.037	88.3388	89.1881	91.8008	34.2	46.8	80.4	24.3	22.9	19.4	24.2	22	26
Q9WUM3	Coro1b	Coronin-1B	Mus musculus	mus_musculus_UP000000589_10090_2022	0	628.936	616.646	634.61	435.808	482.32	457.992	526.965	527.568	515.649	166	162.6	167.5	119.3	127	113.7	134.2	140	138.8
Q9WUM4	Coro1c	Coronin-1C	Mus musculus	mus_musculus_UP000000589_10090_2022	0	172.078	188.932	168.672	137.788	140.251	136.399	136.17	150.565	137.742	77.5	84.1	79	59.3	62	63.9	59.2	67.4	58.7
Q8BH44	Coro2b	Coronin-2B	Mus musculus	mus_musculus_UP000000589_10090_2022	0	19.6109	19.7364	16.3423	9.50523	10.4928	24.0538	15.1219	14.8431	24.116	0.7	0.8	0.8	1	0.4	0.4	1	0.6	0.6
Q9D2V7	Coro7	Coronin-7	Mus musculus	mus_musculus_UP000000589_10090_2022	0	177.872	179.007	177.07	143.427	146.665	134.475	184.502	199.658	192.191	47.9	49.9	49.5	34.7	38.4	38.2	51.5	56.2	51.1
Q9CQI6	Cotl1	Coactosin-like protein	Mus musculus	mus_musculus_UP000000589_10090_2022	0	131.587	116.408	119.292	105.444	95.0358	107.305	101.459	105.828	108.442	101.9	105.5	121.2	94.4	84.9	95	94.4	95.2	90.1
Q8BH51	Cox14	Cytochrome c oxidase assembly protein COX14	Mus musculus	mus_musculus_UP000000589_10090_2022	0	33.7842	24.3171	34.7011	26.9315	35.0771	33.7924	27.5645	30.0931	30.0699	11.6	8.1	11.3	11.3	11.7	9	10	10	9.2
Q8BJ03	Cox15	Cytochrome c oxidase assembly protein COX15 homolog	Mus musculus	mus_musculus_UP000000589_10090_2022	0	35.0507	31.0766	36.4295	44.6409	42.0841	47.3492	38.8321	31.1277	33.8588	10.6	9.2	10.1	14.6	13.1	13	10	9.8	12.4
Q9CR63	Cox16	Cytochrome c oxidase assembly protein COX16 homolog, mitochondrial	Mus musculus	mus_musculus_UP000000589_10090_2022	0	60.1332	68.3974	76.5671	66.2247	71.3428	82.3754	72.1804	88.4792	85.9297	39.1	34.8	34.4	43.7	36.5	37.2	45.5	45.9	38.9
P56394	Cox17	Cytochrome c oxidase copper chaperone	Mus musculus	mus_musculus_UP000000589_10090_2022	0	38.7019	70.9925	74.9452	187.892	144.862	164.7	88.3457	88.8504	72.6129	24.3	26.3	19.3	118.3	81.4	92.9	39.9	49.2	60.2
Q8K0C8	Cox19	Cytochrome c oxidase assembly protein COX19	Mus musculus	mus_musculus_UP000000589_10090_2022	0	62.614	54.0496	60.1424	90.6107	72.664	93.7938	68.533	60.0335	89.9814	45.8	40.3	47.2	74.9	61.8	68.8	66.2	42.7	50.4
Q9D7J4	Cox20	Cytochrome c oxidase assembly protein COX20, mitochondrial	Mus musculus	mus_musculus_UP000000589_10090_2022	0	180.132	202.668	178.255	282.908	310.363	336.816	216.508	204.002	223.945	117.5	126.1	110.5	191.5	187.3	169.2	138.3	121.6	127
P19783	Cox4i1	Cytochrome c oxidase subunit 4 isoform 1, mitochondrial	Mus musculus	mus_musculus_UP000000589_10090_2022	0	3804.86	4249.06	4853.47	9112.35	9226.38	10298.8	8216.38	6433.74	9615.67	2161.6	1887.5	1776	4658.6	4218.4	4142	4275.7	3076.3	3883.6
P12787	Cox5a	Cytochrome c oxidase subunit 5A, mitochondrial	Mus musculus	mus_musculus_UP000000589_10090_2022	0	3690.4	3731.21	4118.7	8518.5	8511.56	9809.3	7363.99	5948	7565.12	1490.4	1372.4	1380.9	3463.9	3138.3	2904.9	2852.5	2166	2676
P19536	Cox5b	Cytochrome c oxidase subunit 5B, mitochondrial	Mus musculus	mus_musculus_UP000000589_10090_2022	0	2877.99	3325.04	3526.61	8414.47	8921.33	9573.43	7084.19	5667.61	7662.32	1844.4	1743.3	1438.3	4757	4203.1	3780.6	3928	2993.8	3436.8
P43024	Cox6a1	Cytochrome c oxidase subunit 6A1, mitochondrial	Mus musculus	mus_musculus_UP000000589_10090_2022	0	1292.3	1326.82	1487.86	3151.63	3154.66	3431.25	2745.86	2307.46	3199.56	1272.2	1167.7	1136.7	3020.7	2702.5	2639.1	2645.7	1967.3	2318.6
P56391	Cox6b1	Cytochrome c oxidase subunit 6B1	Mus musculus	mus_musculus_UP000000589_10090_2022	0	562.489	832.816	602.254	2550.26	2514.79	3029.91	2195.47	1797.26	2542.36	664.5	630.2	583	1673	1566.8	1521.6	1585.5	1103.7	1418
Q9CPQ1	Cox6c	Cytochrome c oxidase subunit 6C	Mus musculus	mus_musculus_UP000000589_10090_2022	0	809.455	854.62	892.175	1699.99	1818.69	2056.05	1591.57	1340.82	1753.52	1139.1	1141.9	1092.3	2938.8	2482	2652.5	2489.3	1846.5	2155
P56392	Cox7a1	Cytochrome c oxidase subunit 7A1, mitochondrial	Mus musculus	mus_musculus_UP000000589_10090_2022	0	52.817	152.897	51.3927	71.547	72.9163	104.234	39.3755	40.7284	59.0438	16.5	50.1	18.4	20.6	29	28.5	22.2	8.1	14.9
P48771	Cox7a2	Cytochrome c oxidase subunit 7A2, mitochondrial	Mus musculus	mus_musculus_UP000000589_10090_2022	0	2028.42	1950.38	2223.5	4139.05	4167.3	4458.65	3495.12	3043.82	4067.18	1975.8	1751.5	1803.6	4131.2	3855.4	3827.5	3776.4	2789.7	3352.6
Q61387	Cox7a2l	Cytochrome c oxidase subunit 7A-related protein, mitochondrial	Mus musculus	mus_musculus_UP000000589_10090_2022	0	120.478	123.542	140.703	117.266	90.9221	131.621	93.176	105.65	95.6278	58.9	52.7	52.7	62.8	45.3	50.7	39.1	44	41.8
P56393	Cox7b	Cytochrome c oxidase subunit 7B, mitochondrial	Mus musculus	mus_musculus_UP000000589_10090_2022	0	373.098	390.544	414.726	909.986	936.127	921.43	777.725	615.461	859.902	382.4	358.2	341.8	856	841.4	810.1	785.8	567.6	723.2
P17665	Cox7c	Cytochrome c oxidase subunit 7C, mitochondrial	Mus musculus	mus_musculus_UP000000589_10090_2022	0	1725.18	1709.88	1856.9	2807.97	2987.65	3154.45	2467.53	2165.62	3108.54	591.1	548.4	542.9	1240.3	1141.7	1100.8	1162.4	817.3	988
Q61147	Cp	Ceruloplasmin	Mus musculus	mus_musculus_UP000000589_10090_2022	0	562.148	493.509	511.902	625.609	617.371	633.456	520.114	550.248	574.649	87.3	85.3	95	107.2	106	107.9	99.4	94	88
B2RS76	Cpb1	carboxypeptidase B1 (Tissue)	Mus musculus	mus_musculus_UP000000589_10090_2022	0.000464	NA	NA	5.45978	NA	NA	NA	NA	NA	4.16456	0.2	NA	NA	NA	NA	NA	0.2	NA	NA
Q9JHH6	Cpb2	Carboxypeptidase B2	Mus musculus	mus_musculus_UP000000589_10090_2022	0	55.7079	53.7137	57.4478	52.1306	56.3215	51.3199	51.5277	61.99	56.9847	10.2	9.3	8	9.7	10.7	10.3	9.8	11.5	10.1
O89001	Cpd	Carboxypeptidase D	Mus musculus	mus_musculus_UP000000589_10090_2022	0.00547362	59.1517	111.448	74.2003	81.1755	93.6336	72.8689	76.076	57.6291	96.2746	1.5	5.6	6.8	3.3	6.4	5.1	5.9	2.9	2.2
Q812E0	Cpeb2	Cytoplasmic polyadenylation element-binding protein 2	Mus musculus	mus_musculus_UP000000589_10090_2022	0	11.9278	17.4665	13.9934	13.9311	12.0181	19.6683	14.0828	8.9323	6.65296	0.5	0.6	0.4	0.7	0.4	0.5	0.2	0.3	0.5
Q7TN99	Cpeb3	Cytoplasmic polyadenylation element-binding protein 3	Mus musculus	mus_musculus_UP000000589_10090_2022	0	39.336	47.6506	44.4053	36.9487	40.1537	38.3729	39.3012	36.8058	37.7292	5.3	5.9	5	5.1	4.9	4.4	4.5	4.9	5
Q7TN98	Cpeb4	Cytoplasmic polyadenylation element-binding protein 4	Mus musculus	mus_musculus_UP000000589_10090_2022	0	15.8453	16.1111	14.3262	7.42647	11.1815	12.3795	12.269	13.3069	9.9271	1.3	1.3	1.5	1.2	1.2	0.9	1.3	1.2	1.2
Q9JJN5	Cpn1	Carboxypeptidase N catalytic chain	Mus musculus	mus_musculus_UP000000589_10090_2022	0	111.305	94.5868	124.732	141.933	132.434	141.221	101.014	133.654	115.823	21.8	16.8	20.2	25.7	27.4	29.8	24	24.5	21.3
Q9DBB9	Cpn2	Carboxypeptidase N subunit 2	Mus musculus	mus_musculus_UP000000589_10090_2022	0	252.352	247.876	247.238	233.087	254.325	235.807	193.323	232.714	231.04	49	43	42	42.4	51.9	42.3	40.8	43.3	34.5
Q8C166	Cpne1	Copine-1	Mus musculus	mus_musculus_UP000000589_10090_2022	0	159.38	175.22	165.475	130.625	123.377	114.685	152.281	166.974	150.44	44.9	47.8	44.1	31.3	34.1	36.5	41.3	46	41.9
P59108	Cpne2	Copine-2	Mus musculus	mus_musculus_UP000000589_10090_2022	0.00031	18.5177	26.0063	16.6007	7.57118	11.411	8.53286	6.76664	8.00017	10.6125	0.6	1	0.7	0.3	0.4	0.3	0.4	0.3	0.3
Q8BT60	Cpne3	Copine-3	Mus musculus	mus_musculus_UP000000589_10090_2022	0	261.653	250.135	277.248	350.774	343.103	353.201	485.298	420.621	438.328	78.5	71.7	71.3	99.1	90.3	95.1	122.9	117.1	131.2
P36552	Cpox	Oxygen-dependent coproporphyrinogen-III oxidase, mitochondrial	Mus musculus	mus_musculus_UP000000589_10090_2022	0	2181.87	2117.41	2165.52	3656.49	3860.76	4201.87	2840.97	2735.58	2670.66	681.4	685.9	703.9	1337.5	1223.6	1135.9	841.8	883	917.8
Q8BFS6	Cpped1	Serine/threonine-protein phosphatase CPPED1	Mus musculus	mus_musculus_UP000000589_10090_2022	0	549.749	548.052	514.267	633.609	674.473	593.695	698.787	779.623	771.996	138.7	142.2	142.7	169.9	194.8	184.5	208.9	206.6	206.5
Q9WVJ3	Cpq	Carboxypeptidase Q	Mus musculus	mus_musculus_UP000000589_10090_2022	0	845.418	747.638	749.382	824.166	833.23	702.661	822.018	843.599	794.293	199.2	201	216.3	199.3	237.6	225.7	219.3	220.8	226.6
Q8C196	Cps1	Carbamoyl-phosphate synthase [ammonia], mitochondrial	Mus musculus	mus_musculus_UP000000589_10090_2022	0	78220.1	77432.4	79791.5	33967.4	37407.8	40957	71424.1	77670	73709.5	29813.7	29698.1	30264.8	16724.7	15994.2	13807.9	28732.5	30334.6	26855.2
Q9EPU4	Cpsf1	Cleavage and polyadenylation specificity factor subunit 1	Mus musculus	mus_musculus_UP000000589_10090_2022	0	156.036	168.569	183.255	130.255	122.737	126.06	135.727	141.229	145.043	13.5	12.2	12.2	9.6	8	9.4	10.4	9.6	11.3
O35218	Cpsf2	Cleavage and polyadenylation specificity factor subunit 2	Mus musculus	mus_musculus_UP000000589_10090_2022	0	94.7046	92.7656	103.282	65.7064	67.5696	77.0062	74.1635	83.8294	78.9928	12	11.7	12.4	10.4	9.8	10.9	10	10.5	9.9
Q9QXK7	Cpsf3	Cleavage and polyadenylation specificity factor subunit 3	Mus musculus	mus_musculus_UP000000589_10090_2022	0	46.2259	45.9509	40.5227	35.3594	34.0263	32.5298	34.4105	42.5294	38.1981	7.9	11.6	8	6.8	4.9	8.4	10.1	11.7	9.5
Q8BQZ5	Cpsf4	Cleavage and polyadenylation specificity factor subunit 4	Mus musculus	mus_musculus_UP000000589_10090_2022	0	49.5156	40.952	48.8339	28.0879	25.4349	32.9637	33.0023	35.7705	36.1187	12.4	10.3	12.2	8.4	5	6.2	7	8.7	8.4
Q6NVF9	Cpsf6	Cleavage and polyadenylation specificity factor subunit 6	Mus musculus	mus_musculus_UP000000589_10090_2022	0	140.523	160.851	163.157	108.706	111.347	107.928	118.076	122.198	127.701	40.4	37.3	33.6	24.3	24	24.7	28	28.7	27.3
Q8BTV2	Cpsf7	Cleavage and polyadenylation specificity factor subunit 7	Mus musculus	mus_musculus_UP000000589_10090_2022	0	71.721	70.3187	91.0922	56.8399	55.9472	46.8347	57.1677	59.7994	71.0878	19.1	14.7	14.7	11	11.8	12.2	17.7	13.3	12
P97742	Cpt1a	Carnitine O-palmitoyltransferase 1, liver isoform	Mus musculus	mus_musculus_UP000000589_10090_2022	0	1442.76	1359.34	1374.69	1664.9	1633.75	1661.12	1322.07	1215.62	1272.57	496.8	473.3	507	620.2	613.9	621.9	471	454.8	502.8
Q924X2	Cpt1b	Carnitine O-palmitoyltransferase 1, muscle isoform	Mus musculus	mus_musculus_UP000000589_10090_2022	0	17.7001	34.997	17.8866	136.436	106.524	118.137	11.2715	16.0163	14.23	0.8	13.7	2.6	66.4	54.7	73.3	1.9	0.7	0.9
P52825	Cpt2	Carnitine O-palmitoyltransferase 2, mitochondrial	Mus musculus	mus_musculus_UP000000589_10090_2022	0	3449.41	3235.46	3250.11	6345.08	6625.31	6863.05	4386.08	4099.32	4295.1	1072.3	1054.8	1120.4	2216.6	2147.2	2048.7	1397.6	1358.1	1439.1
Q8BS40	Cptp	Ceramide-1-phosphate transfer protein	Mus musculus	mus_musculus_UP000000589_10090_2022	0.00031	26.4979	23.767	NA	10.0288	24.809	30.4667	20.7098	20.8641	34.1339	NA	2	2.2	2.5	2.1	0.8	2.8	1.7	1.7
Q64735	Cr1l	Complement component receptor 1-like protein	Mus musculus	mus_musculus_UP000000589_10090_2022	0	162.102	161.261	174.063	168.792	147.424	144.991	144.887	160.081	157.756	40.2	37	36.5	29.1	29.8	31.7	31.7	32.9	29.1
O88843	Cradd	Death domain-containing protein CRADD	Mus musculus	mus_musculus_UP000000589_10090_2022	0	26.6317	38.9946	36.6635	39.2321	39.815	37.8696	48.3974	46.849	51.9718	14.7	15.2	8.6	16	17.6	17.1	21.1	19.9	20.1
P47934	Crat	Carnitine O-acetyltransferase	Mus musculus	mus_musculus_UP000000589_10090_2022	0	189.184	194.754	184.522	1586.7	1512.58	1677.64	213.3	192.166	184.117	78	79.5	78.3	717.7	651.3	682.9	77.4	80.7	87.7
Q8C7D2	Crbn	Protein cereblon	Mus musculus	mus_musculus_UP000000589_10090_2022	0.00031	17.3331	16.888	31.0415	21.4884	9.20401	13.088	18.4549	17.7547	26.0971	1.7	1.3	1.4	1.1	0.3	2.3	1.9	1.5	1.6
Q01147	Creb1	Cyclic AMP-responsive element-binding protein 1	Mus musculus	mus_musculus_UP000000589_10090_2022	0	103.192	96.4769	119.458	47.4906	60.49	72.6989	65.6885	74.5376	79.1646	47.4	40.6	43.8	36.1	30.4	23.9	36.9	34.7	30.6
Q91XE9	Creb3l3	Cyclic AMP-responsive element-binding protein 3-like protein 3	Mus musculus	mus_musculus_UP000000589_10090_2022	0	41.2222	38.9593	38.2396	33.2611	26.9947	28.7942	14.8262	18.966	21.4318	5.7	6.5	6.3	4.2	4	5	3.6	5.9	2.2
P45481	Crebbp	Histone lysine acetyltransferase CREBBP	Mus musculus	mus_musculus_UP000000589_10090_2022	0	49.0673	53.5788	44.0962	32.9597	38.4468	39.3699	31.3284	37.7597	36.0031	1.7	2	1.9	1.5	1.5	1.3	1.4	1.5	1.3
O88668	Creg1	Protein CREG1	Mus musculus	mus_musculus_UP000000589_10090_2022	0	293.112	298.594	285.359	380.241	416.523	464.576	359.596	286.561	276.624	185.9	208.4	233.3	321.7	234.6	224.1	162.2	170.1	233.6
Q91XD7	Creld1	Protein disulfide isomerase Creld1	Mus musculus	mus_musculus_UP000000589_10090_2022	0	100.262	103.251	107.996	114.118	125.364	136.057	84.2569	81.4584	98.6487	15.8	16.4	16.7	23	21.8	20.2	16.5	13.1	14.1
Q9CYA0	Creld2	Protein disulfide isomerase Creld2	Mus musculus	mus_musculus_UP000000589_10090_2022	0	128.753	195.072	206.266	58.3806	47.8883	63.9102	54.0767	67.6215	58.6468	34.1	29.7	22.3	10.9	8.5	10.3	10.5	10.8	9.4
P63254	Crip1	Cysteine-rich protein 1	Mus musculus	mus_musculus_UP000000589_10090_2022	0	43.5578	65.174	41.8022	45.3247	37.6039	42.3927	34.8603	54.4873	53.228	44.5	83.3	54.3	42.6	37.7	43.9	51.3	58.4	34.3
Q9DCT8	Crip2	Cysteine-rich protein 2	Mus musculus	mus_musculus_UP000000589_10090_2022	0	424.023	464.357	374.319	449.897	445.513	403.063	477.386	597.525	579.505	237.9	293.8	276.5	267.2	294.9	289.7	367.8	384.7	308.5
Q64010	Crk	Adapter molecule crk	Mus musculus	mus_musculus_UP000000589_10090_2022	0	317.392	324.508	333.859	225.796	221.67	210.772	297.823	291.259	294.666	111.2	108.6	106.4	66.8	74.8	76.4	91.6	97.3	96.6
P47941	Crkl	Crk-like protein	Mus musculus	mus_musculus_UP000000589_10090_2022	0	295.291	317.701	292.361	226.689	227.572	228.208	279.055	280.889	270.987	151.8	158.9	150	112.1	109.9	111.8	138.1	146.3	141.4
Q9Z2L7	Crlf3	Cytokine receptor-like factor 3	Mus musculus	mus_musculus_UP000000589_10090_2022	0	52.9951	69.5349	52.1489	51.9048	39.3616	46.1123	47.2298	60.3357	46.7208	10	12.9	10.1	9.1	8.6	10	9.1	10.9	9.8
Q80ZM8	Crls1	Cardiolipin synthase (CMP-forming)	Mus musculus	mus_musculus_UP000000589_10090_2022	0	39.7566	55.3309	41.5901	71.7385	82.8361	64.4666	71.3891	70.4871	73.0567	7.2	9.4	10.2	15.9	18.5	17	16.5	16	18.8
P63154	Crnkl1	Crooked neck-like protein 1	Mus musculus	mus_musculus_UP000000589_10090_2022	0	43.8816	45.6637	49.7702	29.029	29.4159	34.2192	34.8325	37.0093	39.7108	7.3	7.2	7.1	5	4.8	4.3	6	6.2	5.9
Q9DC50	Crot	Peroxisomal carnitine O-octanoyltransferase	Mus musculus	mus_musculus_UP000000589_10090_2022	0	1413.79	1337.67	1339.54	3120.16	3082.77	3027.28	1325.76	1344.6	1080.64	296.7	296.7	314.2	676.6	690.4	700.3	250.1	297.8	293.7
P14847	Crp	C-reactive protein	Mus musculus	mus_musculus_UP000000589_10090_2022	0	75.0945	66.8919	82.4254	57.3818	74.7019	62.16	95.3575	93.1915	81.5121	23.3	20.5	22.8	19.1	22.7	18.8	26.3	29.8	29.2
Q5RJG7	Crppa	D-ribitol-5-phosphate cytidylyltransferase	Mus musculus	mus_musculus_UP000000589_10090_2022	0.00031	18.7964	6.8925	5.6094	13.6462	10.9961	13.7801	9.11277	15.357	8.02534	0.4	0.1	0.2	1	0.7	1.1	0.6	1.1	0.9
Q9CYD3	Crtap	Cartilage-associated protein	Mus musculus	mus_musculus_UP000000589_10090_2022	0	69.8932	47.4002	76.0456	72.2868	53.2529	99.1016	67.0575	67.1148	67.2915	10.4	0.6	11.2	11.6	7.6	8.7	0.8	0.7	1
P23927	Cryab	Alpha-crystallin B chain	Mus musculus	mus_musculus_UP000000589_10090_2022	0.000157	18.3597	194.652	25.1898	NA	19.0318	NA	NA	19.3128	NA	4.8	74.7	2.3	NA	2.3	NA	NA	0.7	NA
A0A0G2JG52	Crybg1	Crystallin beta-gamma domain-containing 1	Mus musculus	mus_musculus_UP000000589_10090_2022	0	14.8364	17.6599	12.7433	16.6219	16.9925	13.4722	19.412	19.3594	21.0553	0.9	1.5	1.4	1.2	1.4	1.3	1.8	2.1	1.8
Q99KP3	Cryl1	Lambda-crystallin homolog	Mus musculus	mus_musculus_UP000000589_10090_2022	0	274.089	242.475	182.273	453.65	450.303	268.213	389.455	364.99	481.365	63.8	91	99.3	113.5	172.7	160.2	192.7	141.2	163.4
O54983	Crym	Ketimine reductase mu-crystallin	Mus musculus	mus_musculus_UP000000589_10090_2022	0	91.2321	51.549	31.7451	170.588	157.728	137.474	389.033	407.859	469.623	11	15.9	30.7	48.4	43.9	51.7	123.2	106.5	104.1
P47199	Cryz	Quinone oxidoreductase	Mus musculus	mus_musculus_UP000000589_10090_2022	0	2392.3	2242.83	2188.19	4384.96	4502.94	4528.69	3317.84	3337.59	3317.1	976.6	1010	1076.3	2061.9	2085.9	2000.9	1516.2	1536.3	1499.5
Q921W4	Cryzl1	Quinone oxidoreductase-like protein 1	Mus musculus	mus_musculus_UP000000589_10090_2022	0	86.4131	69.0463	57.3299	66.1484	50.8685	58.0386	54.5694	72.1981	59.238	16	15.7	19.6	14	14	15.3	14.6	16.6	12.6
Q3UNZ8	Cryzl2	Quinone oxidoreductase-like protein 2	Mus musculus	mus_musculus_UP000000589_10090_2022	0	256.81	242.826	218.108	415.472	452.431	460.2	430.353	366.381	355.443	63.7	68.6	71.3	126.4	128.3	124.3	102	102.6	123.4
Q9CZU6	Cs	Citrate synthase, mitochondrial	Mus musculus	mus_musculus_UP000000589_10090_2022	0	7446.77	7214.22	6995.25	8679.37	8752.96	10044.6	6139.92	6373.33	6388.07	1219.4	1245	1210.6	1775.6	1550.5	1549.8	1127.3	1136.3	1095.6
Q9DBE0	Csad	Cysteine sulfinic acid decarboxylase	Mus musculus	mus_musculus_UP000000589_10090_2022	0	1459.42	1288.78	1648.72	1963.49	1815.59	2398.84	401.714	278.824	374.964	849.5	712.9	816.9	1184.1	935.4	921.1	174.5	137.9	185.2
Q91W50	Csde1	Cold shock domain-containing protein E1	Mus musculus	mus_musculus_UP000000589_10090_2022	0	452.853	463.824	468.683	464.731	468.599	472.493	440.602	443.438	471.808	114.4	119.9	111	117.8	116.9	106.2	123	121.7	102
Q9ERK4	Cse1l	Exportin-2	Mus musculus	mus_musculus_UP000000589_10090_2022	0	342.636	328.444	343.135	349.187	334.873	319.589	386.268	375.302	363.695	90.8	89.3	91.3	85.9	91.2	90.7	95.5	101.3	100
P09581	Csf1r	Macrophage colony-stimulating factor 1 receptor	Mus musculus	mus_musculus_UP000000589_10090_2022	0	35.6109	30.9667	27.7903	27.2492	22.45	20.0803	24.6247	20.259	25.6164	3.2	2.9	3	1.8	1.6	2.1	2.6	2	2.5
P41241	Csk	Tyrosine-protein kinase CSK	Mus musculus	mus_musculus_UP000000589_10090_2022	0	279.954	278.175	290.779	251.614	240.508	229.542	283.825	284.438	266.656	58.9	56.4	57.8	45	48	50.3	54.7	60.5	58.6
Q80X68	Csl	Citrate synthase	Mus musculus	mus_musculus_UP000000589_10090_2022	0	7801	8294.92	8465.96	10886.2	10618.6	11735.4	7848.58	7793.03	8203.27	1341.8	1324.8	1272.3	1988.6	1763.1	1845.5	1285.4	1211.1	1291.5
Q8BK63	Csnk1a1	Casein kinase I isoform alpha	Mus musculus	mus_musculus_UP000000589_10090_2022	0	170.003	152.638	185.985	124.526	124.195	132.645	164.577	142.255	144.952	40.5	34.7	37.3	30.1	28.8	27.7	32.4	31.6	36.7
Q9DC28	Csnk1d	Casein kinase I isoform delta	Mus musculus	mus_musculus_UP000000589_10090_2022	0	62.0919	58.6494	62.9558	47.748	52.5546	50.8751	52.4074	52.065	54.302	22.2	20.8	21	15.1	16.3	17.8	19.1	18.5	18.3
Q8BTH8	Csnk1g1	Casein kinase I isoform gamma-1	Mus musculus	mus_musculus_UP000000589_10090_2022	0	3.53063	3.51695	3.62323	1.54734	NA	3.16826	2.7705	NA	NA	0.1	0.1	0.1	0.1	NA	0.1	NA	NA	0.1
Q8C4X2	Csnk1g3	Casein kinase I isoform gamma-3	Mus musculus	mus_musculus_UP000000589_10090_2022	0	63.4434	57.276	66.7162	51.8727	48.948	50.5804	56.2715	56.122	62.4371	65	67.1	64.3	22.9	76.4	77.1	15.6	68.7	71.9
Q60737	Csnk2a1	Casein kinase II subunit alpha	Mus musculus	mus_musculus_UP000000589_10090_2022	0	314.538	320.616	303.835	300.84	305.244	314.548	369.377	313.773	344.855	115.2	115.5	117.5	118.7	113.6	113.9	124.1	121.3	129.8
O54833	Csnk2a2	Casein kinase II subunit alpha'	Mus musculus	mus_musculus_UP000000589_10090_2022	0	64.8998	64.8167	70.1518	55.2858	62.8533	65.5153	58.0719	63.5642	60.5538	18.2	18.2	16.6	18.5	18.4	17.8	18.3	18.8	18.3
P67871	Csnk2b	Casein kinase II subunit beta	Mus musculus	mus_musculus_UP000000589_10090_2022	0	173.782	158.747	159.598	183.282	200.283	176.299	184.958	182.764	166.996	76.4	76.2	78.2	85.4	94.7	88	81.6	91.4	90.5
P97315	Csrp1	Cysteine and glycine-rich protein 1	Mus musculus	mus_musculus_UP000000589_10090_2022	0	124.822	174.8	93.2674	115.6	97.9954	100.349	98.3171	131.965	119.789	33.3	68.6	40.6	32	33.2	33.8	40	43.4	31.4
P97314	Csrp2	Cysteine and glycine-rich protein 2	Mus musculus	mus_musculus_UP000000589_10090_2022	0	52.7767	53.1689	46.983	53.6441	44.8372	60.5443	57.7426	53.567	44.4113	20.1	21.5	21.4	25	19.5	21.3	16.3	19.6	22.1
P50462	Csrp3	Cysteine and glycine-rich protein 3	Mus musculus	mus_musculus_UP000000589_10090_2022	0	186.087	238.499	167.743	429.094	454.849	523.288	192.463	236.855	190.505	68.1	75.9	73.6	156.9	147.2	139.2	73.1	82.1	72.9
P21460	Cst3	Cystatin-C	Mus musculus	mus_musculus_UP000000589_10090_2022	0	38.0786	40.1543	42.1686	49.4625	50.5489	44.5454	32.0655	37.1844	32.6272	14.6	15.9	15	17.2	19.8	20.8	12.8	15	12.5
Q62426	Cstb	Cystatin-B	Mus musculus	mus_musculus_UP000000589_10090_2022	0	928.083	816.194	788.767	1194	1237.52	1167.75	943.875	996.449	992.228	383.9	405.2	444.2	559.2	606.4	574.6	493.6	502.7	458.6
Q99LC2	Cstf1	Cleavage stimulation factor subunit 1	Mus musculus	mus_musculus_UP000000589_10090_2022	0	44.3842	54.2079	46.1132	49.9464	45.4673	43.0364	47.2187	47.4661	46.8661	11.5	13.5	11.3	10.9	11.7	12.6	10.7	12.2	11.7
Q8BIQ5	Cstf2	Cleavage stimulation factor subunit 2	Mus musculus	mus_musculus_UP000000589_10090_2022	0	158.669	144.987	157.131	124.165	116.454	101.894	127.617	127.749	144.519	34.5	32.5	32.5	21.9	26.7	26.5	31.2	28.3	29.1
Q8C7E9	Cstf2t	Cleavage stimulation factor subunit 2 tau variant	Mus musculus	mus_musculus_UP000000589_10090_2022	0	18.6448	22.3651	25.7143	10.5992	11.0813	NA	16.6853	18.1515	23.2027	2.8	2.5	2.1	NA	1.1	0.2	2.4	1.3	0.9
Q99LI7	Cstf3	Cleavage stimulation factor subunit 3	Mus musculus	mus_musculus_UP000000589_10090_2022	0	150.43	149.347	147.009	102.473	109.321	101.624	136.777	129.858	122.769	14.3	18.5	19.2	14.3	16.7	14.4	16.2	19.1	17.9
O88712	Ctbp1	C-terminal-binding protein 1	Mus musculus	mus_musculus_UP000000589_10090_2022	0	339.718	357.076	345.981	295.753	275.677	310.035	297.848	312.351	292.019	50.2	51.7	46.7	47.5	37.7	47.1	47	47.3	42.9
Q8R242	Ctbs	Di-N-acetylchitobiase	Mus musculus	mus_musculus_UP000000589_10090_2022	0	52.0364	53.8231	55.7357	43.0444	48.6822	38.8828	41.2075	47.2781	40.7708	17.6	17.9	16.5	13.1	13.2	13.6	12.7	15	14
Q5SUQ9	Ctc1	CST complex subunit CTC1	Mus musculus	mus_musculus_UP000000589_10090_2022	0	12.8506	11.4166	4.50942	8.94878	10.09	10.1192	10.4183	11.9505	10.6539	0.1	0.3	0.3	0.4	0.4	0.3	0.3	0.3	0.3
Q61164	Ctcf	Transcriptional repressor CTCF	Mus musculus	mus_musculus_UP000000589_10090_2022	0	37.0338	33.432	35.2102	29.4322	32.4446	30.4105	35.9088	28.429	34.6134	3.8	3.7	3.8	3.2	3.4	3.6	3.6	3.1	4.2
Q7TSG2	Ctdp1	RNA polymerase II subunit A C-terminal domain phosphatase	Mus musculus	mus_musculus_UP000000589_10090_2022	0	26.5316	22.4772	26.556	21.5319	20.2097	17.6081	18.9079	18.3842	18.9508	5.9	5.6	6.1	12.6	13.6	2.9	5.5	5.5	6.2
P58466	Ctdsp1	Carboxy-terminal domain RNA polymerase II polypeptide A small phosphatase 1	Mus musculus	mus_musculus_UP000000589_10090_2022	0	76.7403	73.1126	62.7755	42.788	53.7668	53.9048	76.2579	74.4202	73.6564	17.6	21.6	23.8	30.7	30.2	25.7	20.3	21.6	23.2
Q8VCN5	Cth	Cystathionine gamma-lyase	Mus musculus	mus_musculus_UP000000589_10090_2022	0	10172.6	8568.96	8872.39	6014.85	7679.11	6517.46	22542.9	19884.9	22990.8	2492.5	2593	3057.2	1875	2227.4	1706.8	6376.7	5599.9	6290.7
Q6PEE2	Ctif	CBP80/20-dependent translation initiation factor	Mus musculus	mus_musculus_UP000000589_10090_2022	0	77.8366	78.1426	76.8553	86.6524	81.4996	81.3327	65.3673	66.3645	54.99	11.7	11.2	10.4	12.4	12.3	13.2	7.7	9.7	9.4
P26231	Ctnna1	Catenin alpha-1	Mus musculus	mus_musculus_UP000000589_10090_2022	0	827.028	838.084	870.383	580.235	606.81	587.396	799.597	781.42	808.909	281	271.6	269.9	190.6	202.3	184.5	267.9	261.5	262.5
Q02248	Ctnnb1	Catenin beta-1	Mus musculus	mus_musculus_UP000000589_10090_2022	0	339.152	379.677	363.663	233.723	236.113	250.569	316.833	316.784	318.491	108.9	108.7	98.6	70.3	66.7	68	90.9	93.3	91.5
Q9CWL8	Ctnnbl1	Beta-catenin-like protein 1	Mus musculus	mus_musculus_UP000000589_10090_2022	0	2324.74	2433.98	2548.69	1549.89	1545.49	1620.18	2052.1	1949.43	1875.44	271.7	284.6	282.6	170.4	164.6	154.9	229.7	264.2	201.4
P30999	Ctnnd1	Catenin delta-1	Mus musculus	mus_musculus_UP000000589_10090_2022	0	864.211	880.649	877.314	674.301	687.717	636.657	911.414	883.898	887.986	156.8	156.8	154.5	108.3	119.8	116.8	155	152.4	157.7
P70698	Ctps1	CTP synthase 1	Mus musculus	mus_musculus_UP000000589_10090_2022	0	118.391	131.184	123.076	275.731	237.257	273.983	160.635	173.53	156.562	5.5	16.3	15	26.1	24.7	27.2	18	19.1	19
P70303	Ctps2	CTP synthase 2	Mus musculus	mus_musculus_UP000000589_10090_2022	0	25.9154	28.326	22.0783	42.0924	38.5478	37.5239	31.9677	27.841	25.6228	5.3	5.9	6.5	8.5	9.5	13.9	6.3	6.7	9.4
Q62018	Ctr9	RNA polymerase-associated protein CTR9 homolog	Mus musculus	mus_musculus_UP000000589_10090_2022	0	1852.2	1888.6	2022.08	1045.12	1308.08	1208.45	1600.8	1682.3	1729.14	73.9	78.1	93.7	60.1	67.2	52.1	167.4	144.9	148.4
Q9CR35	Ctrb1	Chymotrypsinogen B	Mus musculus	mus_musculus_UP000000589_10090_2022	0	11.4504	NA	25.482	NA	NA	NA	NA	NA	140.534	2.1	NA	1	NA	NA	NA	11.7	NA	NA
Q9ER05	Ctrl	Chymopasin	Mus musculus	mus_musculus_UP000000589_10090_2022	0.00031	NA	NA	17.502	NA	NA	NA	NA	NA	46.7617	2.7	NA	NA	NA	NA	NA	8.8	NA	NA
P16675	Ctsa	Lysosomal protective protein	Mus musculus	mus_musculus_UP000000589_10090_2022	0	595.36	700.353	534.062	310.805	347.442	312.119	326.517	380.168	362.684	130	157.8	148.8	76.5	83.9	75.2	81.5	102.3	80.4
P10605	Ctsb	Cathepsin B	Mus musculus	mus_musculus_UP000000589_10090_2022	0	1501.2	1600.82	1468.7	1880.59	1783.08	1540.11	1924.17	1786.86	1788.34	440.4	499	458.4	531.8	597.9	631.5	609.6	585.6	640.7
P97821	Ctsc	Dipeptidyl peptidase 1	Mus musculus	mus_musculus_UP000000589_10090_2022	0	234.059	325.771	247.326	189.614	166.699	187.459	184.108	182.9	229.681	35	46.8	41.5	17.7	22.2	24.4	26	27.2	27.1
P18242	Ctsd	Cathepsin D	Mus musculus	mus_musculus_UP000000589_10090_2022	0	2021.16	2607.15	2247.84	3217.38	3006.03	2801.26	2056.26	1964.03	2028	717	794.3	768.9	768.5	845.5	899.8	590.4	612.4	618.6
P70269	Ctse	Cathepsin E	Mus musculus	mus_musculus_UP000000589_10090_2022	0	31.4965	32.0272	22.418	53.7724	51.4961	60.2738	27.1233	47.916	26.1146	11.1	14.4	14.2	31	25.4	26.4	7.7	14.7	9
Q9R013	Ctsf	Cathepsin F	Mus musculus	mus_musculus_UP000000589_10090_2022	0	145.718	171.781	126.76	122.764	120.301	121.379	125.675	131.353	137.364	22.7	31.2	27.2	16.6	16	15.1	18.2	15.2	16.5
P28293	Ctsg	Cathepsin G	Mus musculus	mus_musculus_UP000000589_10090_2022	0	NA	NA	7.52822	NA	NA	NA	7.05385	12.5356	16.2919	0.5	NA	NA	NA	NA	NA	1.1	0.8	0.7
P49935	Ctsh	Pro-cathepsin H	Mus musculus	mus_musculus_UP000000589_10090_2022	0	608.125	570.289	565.588	347.693	330.694	285.78	418.57	449.026	411.839	263.5	282.7	276.6	137.4	150.6	145.8	184.2	195.6	178.5
P06797	Ctsl	Procathepsin L	Mus musculus	mus_musculus_UP000000589_10090_2022	0	248.28	294.025	274.01	240.744	236.757	213.457	292.826	285.289	273.676	77.7	85.5	74	64.6	67	66.7	74.9	79.8	81.9
Q8BM88	Ctso	Cathepsin O	Mus musculus	mus_musculus_UP000000589_10090_2022	0	94.4398	84.7563	57.7719	165.069	168.574	162.098	133.248	145.717	140.776	11.9	14.8	19.2	34.2	33.8	32.9	30.9	31.7	27.1
O70370	Ctss	Cathepsin S	Mus musculus	mus_musculus_UP000000589_10090_2022	0	171.315	207.305	199.948	112.963	114.134	88.9112	148.099	119.314	88.6882	38.8	42.7	44.9	20.2	24.2	24.2	24.6	26.6	30.5
Q9WUU7	Ctsz	Cathepsin Z	Mus musculus	mus_musculus_UP000000589_10090_2022	0	2375.2	2589.18	2454.94	1678.48	1735.97	1684.48	1667.68	1514.13	1538.03	519.2	543.6	510.2	358.8	357.4	337.3	327.1	330.9	342.7
Q60598	Cttn	Src substrate cortactin	Mus musculus	mus_musculus_UP000000589_10090_2022	0	456.725	411.004	470.506	365.895	368.537	348.592	402.977	468.676	445.871	201.3	177.5	195.5	158.8	161.2	160.5	187.1	200.5	171.7
Q99J10	Ctu1	Cytoplasmic tRNA 2-thiolation protein 1	Mus musculus	mus_musculus_UP000000589_10090_2022	0	40.0471	13.6948	46.6	53.2183	46.7311	59.4699	65.5382	68.0116	43.6788	1.8	0.5	1.5	2.3	1.8	2	1.7	2.6	2.5
Q3U308	Ctu2	Cytoplasmic tRNA 2-thiolation protein 2	Mus musculus	mus_musculus_UP000000589_10090_2022	0	50.5806	49.8125	63.5134	54.5597	51.526	55.4094	62.4015	56.6995	61.58	11.9	10.6	11.1	9.7	9.7	11.7	12.3	11.1	11.2
Q9WTX6	Cul1	Cullin-1	Mus musculus	mus_musculus_UP000000589_10090_2022	0	173.284	186.765	199.582	171.279	178.158	186.464	183.634	191.588	176.486	38.3	36.3	35.6	36.2	34.8	34.4	34.7	37.7	35
Q9D4H8	Cul2	Cullin-2	Mus musculus	mus_musculus_UP000000589_10090_2022	0	228.571	232.467	251.848	185.653	174.289	177.273	212.864	219.022	220.747	56.3	53.6	53.6	40	39.7	41.3	51.5	51.1	47.4
Q9JLV5	Cul3	Cullin-3	Mus musculus	mus_musculus_UP000000589_10090_2022	0	168.126	173.489	181.321	142.434	138.573	145.744	155.162	159.666	154.526	35	33.3	32.6	28.3	28	28.1	30.7	31.4	30.8
Q3TCH7	Cul4a	Cullin-4A	Mus musculus	mus_musculus_UP000000589_10090_2022	0	266.524	250.843	254.138	287.85	284.622	285.218	291.195	287.374	291.593	42.7	42.4	45.6	49.3	50.6	48	50.1	51.5	50.3
A2A432	Cul4b	Cullin-4B	Mus musculus	mus_musculus_UP000000589_10090_2022	0	68.2543	70.0104	65.9204	74.0331	72.9199	67.0249	67.9948	73.5009	73.7871	23	25	25.7	23.6	25.2	25.2	26.9	25.5	24.4
Q9D5V5	Cul5	Cullin-5	Mus musculus	mus_musculus_UP000000589_10090_2022	0	147.612	148.956	163.328	141.827	146.048	138.125	153.882	146.192	143.635	33.9	33.1	31.5	30.5	29.4	31.1	31.3	30.2	33.9
Q3UY34	Custos	Protein CUSTOS	Mus musculus	mus_musculus_UP000000589_10090_2022	0	5.69873	15.0559	24.2207	9.35404	11.7439	9.24678	14.5347	15.2582	15.4479	3.3	2.3	0.3	1.4	2	1.5	2.7	2.3	2.2
Q9CQ89	Cuta	Protein CutA	Mus musculus	mus_musculus_UP000000589_10090_2022	0	216.254	222.369	238.434	203.505	228.648	243.102	200.857	236.4	235.263	106.8	111	108.2	119.7	120.8	111.1	108.4	112.1	110.7
Q9D8X1	Cutc	Copper homeostasis protein cutC homolog	Mus musculus	mus_musculus_UP000000589_10090_2022	0	455.804	459.751	498.894	340.248	378.707	334.806	516.185	593.199	498.581	122.3	110.4	116.6	82.6	104.6	87.5	136.3	147.8	143.6
P53564	Cux1	Homeobox protein cut-like 1	Mus musculus	mus_musculus_UP000000589_10090_2022	0	406.646	347.348	435.989	424.412	375.644	454.8	276.33	324.825	349.74	10.7	16.2	11	21.9	16.6	17.2	16	15.8	7.1
Q9JHS9	Cwc15	Spliceosome-associated protein CWC15 homolog	Mus musculus	mus_musculus_UP000000589_10090_2022	0	42.0366	40.8999	44.5856	29.7392	37.7139	34.9799	35.2285	35.322	37.0741	19.6	20.1	19.4	15.6	16	15.4	17.3	16.2	16.8
Q8C5N3	Cwc22	Pre-mRNA-splicing factor CWC22 homolog	Mus musculus	mus_musculus_UP000000589_10090_2022	0	41.4377	38.2293	44.448	32.4233	30.0204	26.2987	37.9054	39.8732	32.6948	4.4	4.2	4.3	3.3	3.4	3.9	3.1	3.3	4.1
Q3TKY6	Cwc27	Spliceosome-associated protein CWC27 homolog	Mus musculus	mus_musculus_UP000000589_10090_2022	0	24.4349	27.3158	27.4265	21.6552	23.4621	19.001	26.0663	23.8245	22.1211	3.9	3.7	3.4	2.6	3.2	3	3.2	3.3	3.6
Q8CI33	Cwf19l1	CWF19-like protein 1	Mus musculus	mus_musculus_UP000000589_10090_2022	0	60.968	61.0988	63.3234	40.8621	45.8256	43.8901	55.5016	47.9028	50.3714	15.4	16.4	15.2	11.7	12.4	11.8	13.2	13.4	14
P97792	Cxadr	Coxsackievirus and adenovirus receptor homolog	Mus musculus	mus_musculus_UP000000589_10090_2022	0	197.598	180.863	187.133	186.157	174.726	182.976	146.928	152.085	154.217	56	56	60	55.7	53.3	60.6	47.4	47.3	46.8
Q9WUE3	Cyb561d2	Transmembrane reductase CYB561D2	Mus musculus	mus_musculus_UP000000589_10090_2022	0	33.3326	27.481	23.0134	24.1923	11.5353	19.6433	23.6186	44.8807	20.0511	3.8	4.6	5.6	3.3	1.9	4	3.3	7.5	3.9
P56395	Cyb5a	Cytochrome b5	Mus musculus	mus_musculus_UP000000589_10090_2022	0	16757.4	16266.6	16081.6	20517.5	22462.2	22076	18994.1	17448.4	17595.4	16640.3	16430.7	17213.1	22577.8	22853	21171	18464.6	18805.7	19242.6
Q9CQX2	Cyb5b	Cytochrome b5 type B	Mus musculus	mus_musculus_UP000000589_10090_2022	0	1507.76	1477.29	1530.73	1720.06	1836.23	2052.99	1253.14	1252.68	1326.26	611.8	617.3	635.9	886.7	773.2	732.3	568.1	541.5	520
Q5SSH8	Cyb5d2	Neuferricin	Mus musculus	mus_musculus_UP000000589_10090_2022	0	42.463	39.6552	34.6792	74.4254	84.5019	76.5678	53.0481	60.9491	63.3269	11.4	22.3	11.6	43.6	39.5	36.9	31.8	32.1	30
Q9DB73	Cyb5r1	NADH-cytochrome b5 reductase 1	Mus musculus	mus_musculus_UP000000589_10090_2022	0	39.9231	51.25	46.9691	37.1494	32.7785	30.0188	24.1968	25.57	28.4732	9.8	10.7	8.1	6.2	6.8	7.5	6.1	5.5	5.1
Q9DCN2	Cyb5r3	NADH-cytochrome b5 reductase 3	Mus musculus	mus_musculus_UP000000589_10090_2022	0	5082.69	5026.68	5230.37	11047.8	9730.97	9883.73	4632.5	4393.43	4677.24	1895.8	1802.8	1868.7	3469.9	3510.5	3900.3	1701	1598.5	1707.5
Q3TDX8	Cyb5r4	Cytochrome b5 reductase 4	Mus musculus	mus_musculus_UP000000589_10090_2022	0	12.4097	12.1145	8.94086	17.1702	16.5103	10.894	21.2703	24.305	14.3076	0.3	0.4	0.4	0.3	0.5	0.5	0.4	0.7	0.6
Q61093	Cybb	Cytochrome b-245 heavy chain	Mus musculus	mus_musculus_UP000000589_10090_2022	0	56.2789	40.9857	45.4996	21.6593	18.1315	24.5956	28.2064	27.6649	29.1022	2.3	2.1	2.8	1.4	1.2	1.5	1.7	1.6	1.6
Q3TYS2	Cybc1	Cytochrome b-245 chaperone 1	Mus musculus	mus_musculus_UP000000589_10090_2022	0	46.165	39.0331	56.9565	27.8482	40.5466	43.2469	34.5332	32.9265	35.2581	21.1	14.9	17	14.8	12.6	11.5	11.7	13.2	14.5
Q9D0M3	Cyc1	Cytochrome c1, heme protein, mitochondrial	Mus musculus	mus_musculus_UP000000589_10090_2022	0	3338.87	3734.16	3547.13	3636.57	3790.02	4353.06	3141.47	3618.49	3458.58	1292.7	1364.4	1343.9	1693.9	1526.6	1447.3	1326.1	1401.7	1193.1
P62897	Cycs	Cytochrome c, somatic	Mus musculus	mus_musculus_UP000000589_10090_2022	0	10647.1	10977.7	10934.4	12986.9	11845.7	13939.8	10589.1	10717.5	11137.3	6248.7	6222.3	6085.6	7916.2	7173.3	7018.3	6192.5	6313.5	6102.2
Q7TMB8	Cyfip1	Cytoplasmic FMR1-interacting protein 1	Mus musculus	mus_musculus_UP000000589_10090_2022	0	159.333	152.634	143.642	112.902	125.07	117.316	158.81	140.283	136.085	30.3	32.3	32.5	24.3	27.5	24.6	27.8	29.8	32.9
Q5SQX6	Cyfip2	Cytoplasmic FMR1-interacting protein 2	Mus musculus	mus_musculus_UP000000589_10090_2022	0	10.1801	4.53477	10.183	NA	1.36678	NA	NA	2.0335	6.88883	0.1	0.1	0.1	NA	0	NA	0.1	0	NA
Q9CX80	Cygb	Cytoglobin	Mus musculus	mus_musculus_UP000000589_10090_2022	0	142.352	141.872	117.378	65.2213	69.741	75.775	71.8749	83.5875	70.7476	24.6	35.8	33	19.9	21	15.3	18.1	20.1	19.2
P27786	Cyp17a1	Steroid 17-alpha-hydroxylase/17,20 lyase	Mus musculus	mus_musculus_UP000000589_10090_2022	0	78.9169	44.9922	68.6116	456.487	500.954	527.636	287.16	306.452	306.016	14.4	8.2	17.4	120.9	119.2	105.8	72.1	71.4	67.5
P00186	Cyp1a2	Cytochrome P450 1A2	Mus musculus	mus_musculus_UP000000589_10090_2022	0	6654.48	6947.78	7522.54	1935.56	2275.1	3133.67	5626.15	4614.57	4630.33	2184.9	2038.5	1976.5	907.9	663.3	567.7	1391.2	1377.8	1678.7
Q8BKE6	Cyp20a1	Cytochrome P450 20A1	Mus musculus	mus_musculus_UP000000589_10090_2022	0	95.0318	98.1173	94.2006	115.763	108.226	107.3	81.311	79.0726	84.0663	26.6	27.6	25.9	31.2	31.1	32.8	24.4	23.6	22.3
O55127	Cyp26a1	Cytochrome P450 26A1	Mus musculus	mus_musculus_UP000000589_10090_2022	0	27.7258	13.9003	20.3145	37.2847	29.3	28.4543	48.9448	48.1019	52.0047	0.5	1.6	1.9	3.6	4.8	4.5	7.7	6.1	7.4
Q9DBG1	Cyp27a1	Sterol 26-hydroxylase, mitochondrial	Mus musculus	mus_musculus_UP000000589_10090_2022	0	6097.53	5732.42	6144.14	3062.04	3573.24	3843.84	4898.49	4736.89	4878.69	1436.6	1365.4	1408.3	889	831.6	710.4	1133.1	1093.9	1114.2
P56593	Cyp2a12	Cytochrome P450 2A12	Mus musculus	mus_musculus_UP000000589_10090_2022	0	5990.7	5426.12	6049.31	8013.33	7850.09	8903.18	7972	7264.11	7928.62	1331	1201.7	1328	2005.2	1779.4	1791.2	1754.3	1678.4	1796.3
B2RXZ2	Cyp2a22	Cytochrome P450	Mus musculus	mus_musculus_UP000000589_10090_2022	0	39.6181	28.3202	63.6168	287.577	219.793	259.116	225.51	169.817	161.749	6.3	9.7	22.4	117	104.7	95.8	73.2	75.7	105.4
P15392	Cyp2a4	Cytochrome P450 2A4	Mus musculus	mus_musculus_UP000000589_10090_2022	0	188.454	NA	NA	266.56	203.256	235.677	60.8489	31.4698	41.9578	NA	NA	7.4	30.5	24.8	33.1	4.8	11.3	13.2
P20852	Cyp2a5	Cytochrome P450 2A5	Mus musculus	mus_musculus_UP000000589_10090_2022	0	1825.14	1660.92	1350.92	1679.63	1888.91	2779.56	4279.89	3046	3768.26	613.8	758.7	841.4	1316.4	878.1	756.4	1787.2	1443.5	2044.9
S4R196	Cyp2ab1	Cytochrome P450, family 2, subfamily ab, polypeptide 1	Mus musculus	mus_musculus_UP000000589_10090_2022	0	149.561	132.874	136.335	131.784	142.155	131.51	121.275	114.083	134.136	5.2	5.1	5.8	5.1	5.5	5.1	5.2	4.4	4.7
P12791	Cyp2b10	Cytochrome P450 2B10	Mus musculus	mus_musculus_UP000000589_10090_2022	0	996.51	1193.38	981.098	1193.83	1250.15	1250.52	2203.98	1679.5	2061.13	215.4	240.6	204.4	268.5	281.3	260.2	397	339.1	471.6
A6H6J2	Cyp2b13	Cytochrome P450	Mus musculus	mus_musculus_UP000000589_10090_2022	0	121.158	NA	NA	916.532	715.891	654.434	971.693	803.865	794.371	NA	NA	14	78	88.2	112	91.5	92	113.5
O55071	Cyp2b19	Cytochrome P450 2B19	Mus musculus	mus_musculus_UP000000589_10090_2022	0	71.479	87.0832	75.3837	46.6529	81.9764	47.8376	147.318	113.097	146.565	2.5	2.9	2.4	1.6	2.7	1.6	4.9	3.8	4.9
E9Q593	Cyp2b23	Cytochrome P450	Mus musculus	mus_musculus_UP000000589_10090_2022	0	212.804	158.777	170.394	271.243	259.338	255.786	397.912	290.872	344.71	15.6	18.4	23.2	45.9	50	56.5	62.3	53.8	74.8
P12790	Cyp2b9	Cytochrome P450 2B9	Mus musculus	mus_musculus_UP000000589_10090_2022	0	523.002	229.803	229.625	4240.75	4584.52	4891.08	3129.06	2727.48	2613.51	57.3	94.1	162.4	1521.8	1458.2	1329	861.6	805.8	977.7
E9Q5K4	Cyp2c23	Cytochrome P450 2C44	Mus musculus	mus_musculus_UP000000589_10090_2022	0	1287	1356.55	1275.97	421.92	629.111	740.284	1110.48	1096.79	1169.72	334.3	365.9	334.7	200.2	170.2	108.6	310.4	294.6	294
Q64458	Cyp2c29	Cytochrome P450 2C29	Mus musculus	mus_musculus_UP000000589_10090_2022	0	9490.44	8638	8405.25	4350.35	4776.13	4924.78	11824.6	12078.3	11327	2182.9	2268.1	2533	1391.3	1309.1	1195.6	3100.1	3363.3	3298.6
P56654	Cyp2c37	Cytochrome P450 2C37	Mus musculus	mus_musculus_UP000000589_10090_2022	0	1669.63	1500.05	1297.82	662.408	903.329	793.662	3309.42	2612.43	2619.65	519.8	523.8	559.1	307.5	304.8	239.4	960.7	945.3	1174.5
P56655	Cyp2c38	Cytochrome P450 2C38	Mus musculus	mus_musculus_UP000000589_10090_2022	0	57.5242	85.2299	110.541	140.738	187.332	180.9	184.842	218.861	218.212	12.3	8.3	0.6	17.1	17.3	14.4	24.5	24.3	20.8
P56656	Cyp2c39	Cytochrome P450 2C39	Mus musculus	mus_musculus_UP000000589_10090_2022	0	12.6689	8.02692	6.53726	24.0822	25.5246	18.5605	28.3748	25.7091	29.762	1.5	0.6	1.3	2.1	3	2.8	3.1	2.5	2.7
P56657	Cyp2c40	Cytochrome P450 2C40	Mus musculus	mus_musculus_UP000000589_10090_2022	0	777.795	733.298	863.379	761.103	824.22	902.031	1112.14	996.218	1137.89	522.8	479.7	503.6	584.2	527.7	493.9	764.7	704	743.3
Q91X77	Cyp2c50	Cytochrome P450 2C50	Mus musculus	mus_musculus_UP000000589_10090_2022	0	2600.77	2250.13	2269.78	1040.09	1530.59	1433.56	4913.61	3804.59	3944.07	271.2	261	318.2	186.5	193.7	146	518.1	485.5	647.8
Q6XVG2	Cyp2c54	Cytochrome P450 2C54	Mus musculus	mus_musculus_UP000000589_10090_2022	0	5671.55	4870.38	4650.85	1842.35	2771.97	2695.75	9412.55	7976.56	8026.53	2129.7	2258.9	2607.2	1275.7	1318.1	887.4	3801.5	3942.6	4538.3
Q9D816	Cyp2c55	Cytochrome P450 2C55	Mus musculus	mus_musculus_UP000000589_10090_2022	0	171.349	216.397	156.071	127.091	159.557	176.417	153.531	131.001	186.788	20.3	31.2	30.9	16.3	20	14.9	53.1	48.4	64.4
Q569X9	Cyp2c67	Cytochrome P450, family 2, subfamily c, polypeptide 67	Mus musculus	mus_musculus_UP000000589_10090_2022	0	626.712	709.225	799.968	413.324	460.22	543.31	395.399	419.528	493.609	93.2	82.5	75.7	67.3	56.5	50.4	58.7	51.1	48.1
K7N6C2	Cyp2c68	Cytochrome P450, family 2, subfamily c, polypeptide 68	Mus musculus	mus_musculus_UP000000589_10090_2022	0	335.986	297.763	310.798	323.884	349.963	384.033	526.865	484.417	489.949	43.3	40.6	44	49.9	47.3	43.4	67.4	64	71.1
E9PXC3	Cyp2c69	Cytochrome P450, family 2, subfamily c, polypeptide 69	Mus musculus	mus_musculus_UP000000589_10090_2022	0	20.1056	12.7649	8.47171	29.7248	30.8639	33.9701	113.594	108.761	137.925	0.9	1.6	2.5	6.5	6.5	6	16.6	14	13.7
Q91W64	Cyp2c70	Cytochrome P450 2C70	Mus musculus	mus_musculus_UP000000589_10090_2022	0	1730.52	1858.84	2319.41	451.168	433.531	542.488	603.853	902.751	744.203	362.7	300.9	268.9	107.2	87.7	84.2	125.8	156	113.4
P24456	Cyp2d10	Cytochrome P450 2D10	Mus musculus	mus_musculus_UP000000589_10090_2022	0	7795.77	7171.91	7445.22	5548.96	6187.21	6124.06	6841.63	6856.09	6917.62	2628.4	2569.6	2720	2232.6	2279.6	2113.8	2675.7	2609.1	2664.7
Q9JKY7	Cyp2d22	Cytochrome P450	Mus musculus	mus_musculus_UP000000589_10090_2022	0	3499.12	3368.54	3436.31	3645.96	3762.05	3657.75	3173.05	3048.43	2874.74	671.1	674.9	701.4	768.1	787.4	743.2	598.6	620.9	684.9
Q8CIM7	Cyp2d26	Cytochrome P450 2D26	Mus musculus	mus_musculus_UP000000589_10090_2022	0	5033.81	4588.22	4536.09	6603.27	6864.92	6618.08	6388.58	5961.61	5960.88	1381.5	1409.3	1549.8	2087.5	2155.1	2070.9	1821	1819.2	1984.2
P11714	Cyp2d9	Cytochrome P450 2D9	Mus musculus	mus_musculus_UP000000589_10090_2022	0	7048.78	7406.14	7781.68	1073.31	1864.61	2901.01	1912.26	2727.79	3526.9	986.2	944.9	928.1	375.2	243.2	143.1	472.7	359.6	251.7
Q05421	Cyp2e1	Cytochrome P450 2E1	Mus musculus	mus_musculus_UP000000589_10090_2022	0	17163.8	16138.5	16780.3	11602.3	13334.7	15655.1	15182.8	12456.1	12470	5012.7	5010.5	5264.3	4942.4	4208.9	3583.7	3896.1	3922.5	4738.7
P33267	Cyp2f2	Cytochrome P450 2F2	Mus musculus	mus_musculus_UP000000589_10090_2022	0	3187.3	3257.87	3223.36	3765.33	3765.02	3193.17	2269.39	2342.13	2794.86	1580.2	1607.2	1556.8	1645.1	1876.6	1933.6	1371.2	1184.8	1217.4
O54749	Cyp2j5	Cytochrome P450 2J5	Mus musculus	mus_musculus_UP000000589_10090_2022	0	1135.73	1080.04	1203.97	1635.97	1693.46	1822.33	1187.99	1144.95	1172.24	529.7	476.3	497.8	823.2	763.7	722.7	542.3	520.7	532.2
O54750	Cyp2j6	Cytochrome P450 2J6	Mus musculus	mus_musculus_UP000000589_10090_2022	0	69.959	74.9292	92.2142	49.0056	67.1894	94.189	48.5423	60.1012	56.3772	10.6	10.6	10.8	14.3	10.6	8.2	6.8	7.7	7.4
Q9CX98	Cyp2u1	Cytochrome P450 2U1	Mus musculus	mus_musculus_UP000000589_10090_2022	0	61.5764	81.0081	71.3161	32.9391	25.8212	40.4212	21.3146	35.5386	30.041	12.1	17.9	11.8	6	4.2	5.9	6.9	7.7	3.7
Q9JKJ9	Cyp39a1	24-hydroxycholesterol 7-alpha-hydroxylase	Mus musculus	mus_musculus_UP000000589_10090_2022	0	154.509	150.685	156.04	18.5388	20.1222	14.8829	39.2373	41.4552	46.5403	51.3	48.3	52.4	2.9	5.7	3.7	14.9	13.1	12.7
Q64459	Cyp3a11	Cytochrome P450 3A11	Mus musculus	mus_musculus_UP000000589_10090_2022	0	5639.36	6012.9	5053.25	2972.51	3319.39	2682.08	4235.48	4133.27	5638.7	1537.2	1830.3	1691.8	816.5	1014.5	891.7	1731.2	1279.5	1319.6
Q64464	Cyp3a13	Cytochrome P450 3A13	Mus musculus	mus_musculus_UP000000589_10090_2022	0	2282.44	2122.69	2008.62	2214.48	2253.76	2516.59	2565.09	3003.15	2177.83	586.6	626.1	660.9	734.7	653.6	651.9	636	886.5	744.6
O09158	Cyp3a25	Cytochrome P450 3A25	Mus musculus	mus_musculus_UP000000589_10090_2022	0	602.55	641.281	620.83	577.558	633.437	566.199	995.607	891.491	1017.38	209.5	209.6	204.4	185	212.6	191.1	343.4	302.2	338.5
Q9JMA7	Cyp3a41b	Cytochrome P450 3A41	Mus musculus	mus_musculus_UP000000589_10090_2022	0	58.7541	41.2032	54.8563	23.411	26.1054	17.0952	130.535	82.7426	96.7739	1.3	3.4	3.1	1.6	3.3	1.2	21.6	21.4	32.8
O88833	Cyp4a10	Cytochrome P450 4A10	Mus musculus	mus_musculus_UP000000589_10090_2022	0	3147.53	3019.26	2921.65	12144.2	13938.8	12926.9	4556.07	3424.41	3696.67	1062.5	1079	1154.5	4687.8	5033.1	4489.7	1333.1	1249.6	1641.4
Q91WL5	Cyp4a12a	Cytochrome P450 4A12A	Mus musculus	mus_musculus_UP000000589_10090_2022	0	3940.05	2778.75	3347.05	9539.28	12256.9	10892.8	6175.17	5506.8	4862.2	725.9	618.3	793.7	2479.7	2767	2365.9	963.7	1046.5	1146
A2A974	Cyp4a12b	Cytochrome P450 4A12B	Mus musculus	mus_musculus_UP000000589_10090_2022	0	72.1204	63.7092	78.3802	100.076	161.168	204.25	47.0218	44.014	46.1213	10.3	8.6	9.8	23.9	21.2	13.2	7.9	7.3	5.9
O35728	Cyp4a14	Cytochrome P450 4A14	Mus musculus	mus_musculus_UP000000589_10090_2022	0	5290.6	5083.12	5454.73	23720.8	23567.5	21918.7	6712.75	5596.59	6019.2	1078.5	1025.7	1071.9	4182.8	4620.5	4636.8	1246	1214.3	1395.9
A2A8T1	Cyp4a32	Cytochrome P450, family 4, subfamily a, polypeptide 32	Mus musculus	mus_musculus_UP000000589_10090_2022	0	25.1238	26.5282	30.0306	41.7641	33.5905	52.2941	13.7795	13.8792	18.8783	3.1	3.1	2.8	5.7	4.9	5.6	2	1.7	1.8
Q64462	Cyp4b1	Cytochrome P450 4B1	Mus musculus	mus_musculus_UP000000589_10090_2022	0	451.116	449.156	484.644	312.863	282.761	292.136	307.003	319.814	288.906	59	66.1	54.5	29.1	38.4	37.8	34.5	48.3	42.5
Q99N19	Cyp4f13	Cytochrome P450 CYP4F13	Mus musculus	mus_musculus_UP000000589_10090_2022	0	247.065	218.23	233.246	140.043	160.703	160.08	159.324	151.022	146.879	42.5	39.7	41.6	28	28.2	24.9	25.4	26.5	27.2
Q9EP75	Cyp4f14	Leukotriene-B4 omega-hydroxylase 3	Mus musculus	mus_musculus_UP000000589_10090_2022	0	362.182	379.154	425.239	79.6027	94.1891	117.192	330.638	280.016	263.235	59.1	56.3	56.2	14	12	9.2	37.9	38.2	47.4
Q99N18	Cyp4f15	Cytochrome P450 CYP4F15	Mus musculus	mus_musculus_UP000000589_10090_2022	0	575.14	630.556	617.83	466.19	534.487	552.831	605.855	560.565	588.865	184.7	191.1	187.1	162.5	169.2	144.2	173.5	173	182.3
G3UW78	Cyp4f17	Cytochrome P450, family 4, subfamily f, polypeptide 17	Mus musculus	mus_musculus_UP000000589_10090_2022	0	17.8992	17.3894	26.4026	28.6962	26.7577	37.9976	11.1223	7.65959	15.2145	2.6	1.7	1.9	3.6	2.9	2.8	1.5	0.3	0.5
Q9DBW0	Cyp4v2	Cytochrome P450 4V2	Mus musculus	mus_musculus_UP000000589_10090_2022	0	1001.15	1019.29	1050.07	468.153	549.993	449.934	851.126	735.764	826.836	221.6	218	213	102.9	116.4	102.6	172.5	158.1	170.4
Q8K0C4	Cyp51a1	Lanosterol 14-alpha demethylase	Mus musculus	mus_musculus_UP000000589_10090_2022	0	384.54	376.944	389.764	443.293	433.888	549.476	471.129	333.659	342.884	80	77.2	78.6	129	95	104.5	70.5	69.9	101.2
Q64505	Cyp7a1	Cytochrome P450 7A1	Mus musculus	mus_musculus_UP000000589_10090_2022	0	69.3322	99.7009	102.831	54.2224	69.5614	53.1124	156.68	146.346	146.161	23.6	23.9	16.1	12.6	16.7	12.5	34.6	34	40
Q60991	Cyp7b1	Cytochrome P450 7B1	Mus musculus	mus_musculus_UP000000589_10090_2022	0	367.097	415.285	578.117	18.4671	22.688	27.6248	24.8086	28.5178	30.4121	282.5	206.6	174.5	12.7	10.5	10.4	13.7	12.2	13.4
O88962	Cyp8b1	7-alpha-hydroxycholest-4-en-3-one 12-alpha-hydroxylase	Mus musculus	mus_musculus_UP000000589_10090_2022	0	1122.51	1207.8	1319.45	398.434	582.648	534.198	742.064	665.02	657.066	401.2	367.5	362.4	176.6	190.3	138.5	211.5	217.9	240.1
Q8BHZ0	Cyria	CYFIP-related Rac1 interactor A	Mus musculus	mus_musculus_UP000000589_10090_2022	0	29.376	29.6886	24.4622	13.3162	9.40957	18.3996	16.1224	15.6866	11.0834	2.4	3	3	1.5	1	1.6	1.1	1.8	1.7
Q921M7	Cyrib	CYFIP-related Rac1 interactor B	Mus musculus	mus_musculus_UP000000589_10090_2022	0	92.0651	85.0886	89.9926	64.1739	63.9522	55.4825	80.6304	76.3598	59.2816	30.3	29.4	31.9	19.6	22.6	23	21	26.6	27.6
Q9QX11	Cyth1	Cytohesin-1	Mus musculus	mus_musculus_UP000000589_10090_2022	0	79.5335	95.2128	87.1986	57.488	49.9464	56.7916	42.7732	43.1125	52.5162	5.7	6.1	4.8	4.9	4.2	5	4.3	3.5	3.6
Q8BHG2	Czib	CXXC motif containing zinc binding protein	Mus musculus	mus_musculus_UP000000589_10090_2022	0	165.914	159.769	188.229	167.65	190.38	190.59	194.638	208.004	194.685	78.4	71.4	75.1	90.4	86.4	81.5	86.1	90.9	87.4
Q9Z1R4	D17h6s53e	Uncharacterized protein C6orf47 homolog	Mus musculus	mus_musculus_UP000000589_10090_2022	0	35.9129	39.9363	33.7722	33.4333	45.1295	35.2471	24.4152	26.6354	35.7868	7.5	8.8	7.5	7.6	9.7	5.4	5.5	5.7	3.7
Q8CIM3	D2hgdh	D-2-hydroxyglutarate dehydrogenase, mitochondrial	Mus musculus	mus_musculus_UP000000589_10090_2022	0	44.377	36.0299	41.6756	79.119	79.9023	75.2438	54.229	50.7121	39.0508	7.3	4.8	7.1	13.9	15.6	14.7	7.3	9.2	9.7
Q8BGN2	D3Ertd751e	UPF0462 protein C4orf33 homolog	Mus musculus	mus_musculus_UP000000589_10090_2022	0	39.5868	30.6312	37.467	44.0728	50.4551	42.7394	45.8296	45.5021	41.4195	7.2	11.5	11.2	11.7	15.7	14	13.9	14.4	15.7
Q91YN0	D6Wsu163e	Protein C12orf4 homolog	Mus musculus	mus_musculus_UP000000589_10090_2022	0	25.7635	23.2593	28.7626	14.9859	25.0149	NA	11.8602	13.7801	20.3672	1.4	1.1	1.3	NA	1.6	1	1.3	0.9	0.8
Q8BPM0	Daam1	Disheveled-associated activator of morphogenesis 1	Mus musculus	mus_musculus_UP000000589_10090_2022	0	54.1974	50.1221	52.2198	38.1757	35.8372	32.6462	42.2942	44.114	49.4602	6.3	5.7	6.1	3.4	3.7	4.2	5.4	6.1	4.9
P98078	Dab2	Disabled homolog 2	Mus musculus	mus_musculus_UP000000589_10090_2022	0	67.4971	81.092	67.8215	39.7608	37.7847	41.8674	43.5425	38.9313	38.5607	16.9	21	18.5	4.8	8.6	8.8	10.5	11	10.5
Q3UHC7	Dab2ip	Disabled homolog 2-interacting protein	Mus musculus	mus_musculus_UP000000589_10090_2022	0.000464	21.833	19.8632	28.7777	23.7508	NA	22.2646	20.1992	27.7632	22.0639	0.4	0.3	0.3	0.3	NA	0.3	0.3	0.4	0.3
P61804	Dad1	Dolichyl-diphosphooligosaccharide--protein glycosyltransferase subunit DAD1	Mus musculus	mus_musculus_UP000000589_10090_2022	0	1540.12	1564.64	1535.55	1272.77	1205.12	1352.7	1190.43	1178.99	1371.74	811.3	884.4	860.8	644	594.4	607.7	736.8	660.2	586.2
Q62165	Dag1	Dystroglycan 1	Mus musculus	mus_musculus_UP000000589_10090_2022	0	106.484	115.687	121.695	86.6529	90.3785	101.051	105.041	119.863	112.913	20.6	20.6	18.5	17.2	16.2	16.1	19.1	20.6	18.9
Q91WC9	Daglb	Diacylglycerol lipase-beta	Mus musculus	mus_musculus_UP000000589_10090_2022	0	33.7883	35.8269	31.7534	27.7657	29.1991	24.4483	32.7542	37.1804	37.445	2.8	3.2	3	2.3	2.9	2.8	3.4	3.3	2.8
Q91XC8	Dap	Death-associated protein 1	Mus musculus	mus_musculus_UP000000589_10090_2022	0	318.858	336.065	289.764	364.513	428.307	307.416	501.383	430.871	502.496	97.9	112	102	107	136.8	138.3	167	154	156.2
Q9ER88	Dap3	28S ribosomal protein S29, mitochondrial	Mus musculus	mus_musculus_UP000000589_10090_2022	0	285.621	300.495	278.502	279.363	275.843	320.082	299.716	293.709	312.711	72	81.1	79.9	120.8	103.8	97.8	91.2	86.8	90.5
Q80YE7	Dapk1	Death-associated protein kinase 1	Mus musculus	mus_musculus_UP000000589_10090_2022	0	31.6482	29.5436	35.3165	23.4313	23.0652	23.1479	27.8922	32.2428	28.5065	4.3	3.6	3.6	2.2	1.5	2	3.8	3.7	3.4
Q8VDF3	Dapk2	Death-associated protein kinase 2	Mus musculus	mus_musculus_UP000000589_10090_2022	0	22.3903	23.0694	21.4167	30.4044	16.0832	25.263	19.2032	20.0466	18.4317	4.1	4.7	4.4	4.9	3.7	5.9	3.7	4.2	4
Q922B2	Dars1	Aspartate--tRNA ligase, cytoplasmic	Mus musculus	mus_musculus_UP000000589_10090_2022	0	1843.77	1854.79	1809.21	1953.36	2123.49	2041.2	1992.95	1981	2026.44	454.3	466.2	468.5	530	534.9	506.9	514.9	523.2	523.3
Q8BIP0	Dars2	Aspartate--tRNA ligase, mitochondrial	Mus musculus	mus_musculus_UP000000589_10090_2022	0	58.8565	58.8084	58.1	68.4152	63.3823	83.9641	76.6846	72.924	73.3114	6.7	7.2	6.6	9.3	7	8.6	8.8	8.9	10
Q9JII5	Dazap1	DAZ-associated protein 1	Mus musculus	mus_musculus_UP000000589_10090_2022	0	164.707	186.053	197.322	232.503	209.087	227.734	201.122	212.374	219.787	102.7	99.2	93.7	108.8	104.7	110.2	97.9	105.6	100.2
P31786	Dbi	Acyl-CoA-binding protein	Mus musculus	mus_musculus_UP000000589_10090_2022	0	12599.2	11061.2	11359.9	24574.7	24531.9	25162.6	12617.3	13965.2	13414.6	12594.8	13505.5	14032.1	26493.6	28324.2	26985.2	15377.2	16982.7	15463.6
Q9QXS6	Dbn1	Drebrin	Mus musculus	mus_musculus_UP000000589_10090_2022	0.000157	7.31566	NA	7.0365	2.60582	5.19775	5.94271	8.43558	6.7137	NA	0.2	NA	0.2	0.2	0.2	0.1	NA	0.2	0.3
Q62418	Dbnl	Drebrin-like protein	Mus musculus	mus_musculus_UP000000589_10090_2022	0	287.37	258.726	299.348	248.058	246.787	237.583	302.934	332.697	309.57	126	116.2	122.8	95	97.7	99.5	127.4	141.8	129.3
Q923B1	Dbr1	Lariat debranching enzyme	Mus musculus	mus_musculus_UP000000589_10090_2022	0	136.447	101.972	128.335	108.874	104.878	112.725	119.379	97.5812	114.034	17.5	17.6	19.2	15.9	14.5	17.1	17.5	14.3	19.6
P53395	Dbt	acyltransferase component of branched-chain alpha-keto acid dehydrogenase complex, mitochondrial	Mus musculus	mus_musculus_UP000000589_10090_2022	0	3426.42	3388.96	3394.1	2229.08	2492.07	2534.52	3651.27	3428.31	3439.88	1233.8	1248.7	1280.1	1000.4	957.1	814.8	1309.2	1319.1	1343.7
Q80TR8	Dcaf1	DDB1- and CUL4-associated factor 1	Mus musculus	mus_musculus_UP000000589_10090_2022	0	39.9962	37.8791	39.5825	27.6835	27.2913	29.9333	35.8431	35.8415	35.7204	3.6	3.1	3.1	2.5	1.9	2.2	2.9	2.7	2.9
Q91VU6	Dcaf11	DDB1- and CUL4-associated factor 11	Mus musculus	mus_musculus_UP000000589_10090_2022	0	255.476	234.974	267.572	380.289	384.608	393.623	349.552	307.023	348.779	55.4	47.5	53.9	79.6	82.9	79.7	69.4	63.3	70.1
Q80T85	Dcaf5	DDB1- and CUL4-associated factor 5	Mus musculus	mus_musculus_UP000000589_10090_2022	0	37.3449	36.1683	38.4818	27.4349	23.9669	30.3641	28.2591	37.9356	31.0684	4.8	4.5	5.2	4.7	2.7	3.6	4.2	5	3.4
P61963	Dcaf7	DDB1- and CUL4-associated factor 7	Mus musculus	mus_musculus_UP000000589_10090_2022	0	60.7931	47.8582	57.3095	48.4935	46.5515	55.3032	53.9691	55.7823	57.8796	13.4	12	13.9	11.4	10.2	10.6	12.4	9.9	12.7
Q8N7N5	Dcaf8	DDB1- and CUL4-associated factor 8	Mus musculus	mus_musculus_UP000000589_10090_2022	0	280.057	253.018	260.669	278.264	288.464	270.739	257.141	218.703	238.998	42.3	41.3	38.9	45.3	47.5	46.7	39.3	36.3	41.1
Q8BHC4	Dcakd	Dephospho-CoA kinase domain-containing protein	Mus musculus	mus_musculus_UP000000589_10090_2022	0	141.045	117.781	127.219	178.155	189.717	193.123	104.513	87.3414	98.1732	74.4	67.5	76.7	117.6	118.2	109.8	58	51.6	64.4
P28654	Dcn	Decorin	Mus musculus	mus_musculus_UP000000589_10090_2022	0	162.989	542.038	160.755	114.316	110.559	96.784	118.428	140.341	123.163	48.2	157.2	47.4	28.1	32.6	33.1	35.8	42.6	35.4
Q91YD3	Dcp1a	mRNA-decapping enzyme 1A	Mus musculus	mus_musculus_UP000000589_10090_2022	0	13.529	18.2399	15.4051	13.1173	9.47125	13.5177	14.8982	14.027	20.6291	0.9	1.1	0.8	0.9	1	1	1.3	0.9	1
Q9DAR7	Dcps	m7GpppX diphosphatase	Mus musculus	mus_musculus_UP000000589_10090_2022	0	266.993	257.941	248.514	169.737	162.15	159.152	242.425	249.695	235.492	66.5	67.8	70.6	40	43	40.7	62.9	65.2	65.9
O08788	Dctn1	Dynactin subunit 1	Mus musculus	mus_musculus_UP000000589_10090_2022	0	138.164	139.321	144.821	183.226	167.916	164.408	167.056	160.541	169.994	33.1	32.9	34.8	40.3	40.4	43.9	41.2	39.4	40.4
Q99KJ8	Dctn2	Dynactin subunit 2	Mus musculus	mus_musculus_UP000000589_10090_2022	0	373.925	389.701	401.594	511.686	487.195	467.202	485.044	446.23	451.107	166.8	163.7	157.8	198.9	210.4	219.1	190.7	189.3	201.9
Q9Z0Y1	Dctn3	Dynactin subunit 3	Mus musculus	mus_musculus_UP000000589_10090_2022	0	1032.99	1056.06	1120.02	1116.6	1135.65	1182.03	1198.05	1121.51	1124	452.3	468.3	470.7	522.1	522.1	453.4	513	530.9	552.9
Q8CBY8	Dctn4	Dynactin subunit 4	Mus musculus	mus_musculus_UP000000589_10090_2022	0	68.1979	74.6839	78.9971	75.9858	79.3193	75.0959	72.5014	64.9192	74.4437	16.7	15	14.5	16.6	17.7	16.6	16.5	13.2	16.3
Q9QZB9	Dctn5	Dynactin subunit 5	Mus musculus	mus_musculus_UP000000589_10090_2022	0	29.7701	26.3501	24.3899	25.4596	21.6776	31.7256	27.7755	22.7226	33.1618	6.4	8.3	9.2	10.3	6.8	9.3	9.6	7.4	11.2
Q9WUB4	Dctn6	Dynactin subunit 6	Mus musculus	mus_musculus_UP000000589_10090_2022	0	93.8424	90.1493	97.4143	115.008	125.552	112.077	108.05	103.485	93.4532	29.6	31.8	33.7	47.2	47.8	49.3	40	40.8	44.5
Q9QY93	Dctpp1	dCTP pyrophosphatase 1	Mus musculus	mus_musculus_UP000000589_10090_2022	0	139.159	145.952	126.546	79.2997	58.7078	48.963	92.8056	107.66	110.002	33.6	35	32.2	10.8	17.7	23.3	24.2	27.3	23.4
Q9QZ73	Dcun1d1	DCN1-like protein 1	Mus musculus	mus_musculus_UP000000589_10090_2022	0	138.182	133.998	93.449	116.494	131.992	114.529	127.151	132.639	129.488	43.3	44.9	46	37.3	37.9	39.3	44.7	44.7	43.5
Q8BZJ7	Dcun1d2	DCN1-like protein 2	Mus musculus	mus_musculus_UP000000589_10090_2022	0	22.1148	27.5918	24.2637	31.649	30.6832	33.1746	20.8959	24.7834	32.1014	6	6.4	5.6	7.6	7.7	8.4	8.2	5.7	4.7
Q8K0V2	Dcun1d3	DCN1-like protein 3	Mus musculus	mus_musculus_UP000000589_10090_2022	0	16.15	16.819	12.0152	7.89407	23.9104	16.1083	15.3324	13.5861	12.9806	2.2	2.6	2.7	1.6	2.1	1.4	2.3	2.6	1.5
Q91X52	Dcxr	L-xylulose reductase	Mus musculus	mus_musculus_UP000000589_10090_2022	0	803.102	791.835	794.93	778.228	851.638	804.004	1167.83	1165.76	1113.33	649.2	651.3	666.2	688.2	696.5	652.9	931.4	985.8	985.2
Q9D9Z5	Dda1	DET1- and DDB1-associated protein 1	Mus musculus	mus_musculus_UP000000589_10090_2022	0	69.9743	64.8708	70.2508	42.4185	56.0773	42.9912	58.4003	62.5895	69.3932	17.4	16.2	17.9	13.6	16.4	12.3	15.6	16.8	15.3
Q9CWS0	Ddah1	N(G),N(G)-dimethylarginine dimethylaminohydrolase 1	Mus musculus	mus_musculus_UP000000589_10090_2022	0	1675.22	1954.48	1161.88	2878.52	3002.9	2564.33	3151.18	2984.64	2896.66	506.1	876.2	742.7	1197.1	1439.3	1337	1349.9	1391.7	1431.4
Q99LD8	Ddah2	N(G),N(G)-dimethylarginine dimethylaminohydrolase 2	Mus musculus	mus_musculus_UP000000589_10090_2022	0	143.937	205.864	169.139	119.041	109.103	98.0469	106.602	116.292	126.004	52.1	59.5	44.3	29.1	34.5	35.7	38.4	34.6	31.4
Q3U1J4	Ddb1	DNA damage-binding protein 1	Mus musculus	mus_musculus_UP000000589_10090_2022	0	586.76	539.023	567.636	630.007	609.644	602.023	598.034	583.601	579.372	122.7	118.1	126.5	134.4	135.5	139.8	125.7	126.9	129.7
O88533	Ddc	Aromatic-L-amino-acid decarboxylase	Mus musculus	mus_musculus_UP000000589_10090_2022	0	644.773	645.309	627.409	527.951	527.05	547.529	713.867	672.785	704.618	255.6	252	272	226.2	245.1	223.8	307.9	298.8	309.1
Q80Y98	Ddhd2	Phospholipase DDHD2	Mus musculus	mus_musculus_UP000000589_10090_2022	0	225.329	203.346	240.536	635.821	573.294	625.403	187.191	184.568	196.306	36.2	31.1	33.8	70.9	66.2	70.4	32.8	29.2	32.7
A2ADY9	Ddi2	Protein DDI1 homolog 2	Mus musculus	mus_musculus_UP000000589_10090_2022	0	647.187	651.412	668.741	592.937	602.739	558.513	756.585	751.859	706.795	168.5	157.2	158.6	136	151.1	144.2	180.3	186.1	179.3
Q922Z0	Ddo	D-aspartate oxidase	Mus musculus	mus_musculus_UP000000589_10090_2022	0	13.9782	14.4035	13.2628	43.7129	42.4951	41.3915	25.9832	19.7161	31.4753	2.4	2.6	2.5	9	8.7	9.5	5.9	3.7	5.6
O54734	Ddost	Dolichyl-diphosphooligosaccharide--protein glycosyltransferase 48 kDa subunit	Mus musculus	mus_musculus_UP000000589_10090_2022	0	1895.44	2195.81	2169.75	1791.44	1703.14	1752.11	1537.38	1513.19	1900.11	366.5	377.8	345.8	341.7	332.5	341.4	321	295.4	297.1
Q80WW9	Ddrgk1	DDRGK domain-containing protein 1	Mus musculus	mus_musculus_UP000000589_10090_2022	0	256.724	270.827	313.67	274.885	241.92	249.798	252.545	255.462	230.257	68.4	63.8	58.6	55	54	61.9	55	58.4	57.2
O35215	Ddt	D-dopachrome decarboxylase	Mus musculus	mus_musculus_UP000000589_10090_2022	0	34902.1	35127.8	34642.2	37576.6	40650.7	40229.3	33497.2	35887.4	36735.8	14406	14155.7	14870.5	17311.4	17603.2	16101.5	16358.7	15787.2	14699.4
Q91VR5	Ddx1	ATP-dependent RNA helicase DDX1	Mus musculus	mus_musculus_UP000000589_10090_2022	0	843.107	879.876	869.526	833.412	821.745	833.353	828.727	865.967	810.532	172.1	182.6	177.6	181.9	173.2	175.3	168.5	179.4	166.8
Q501J6	Ddx17	Probable ATP-dependent RNA helicase DDX17	Mus musculus	mus_musculus_UP000000589_10090_2022	0	2388.79	2473.23	2515.32	1541.16	1552.74	1620.03	1734.4	1738.33	1719.58	277.5	292.4	266.9	191.6	190.8	201.8	206.9	235.6	229.4
Q8K363	Ddx18	ATP-dependent RNA helicase DDX18	Mus musculus	mus_musculus_UP000000589_10090_2022	0	46.596	57.7202	54.6573	37.5622	42.8906	39.5202	40.4996	43.4081	43.5647	12.6	11.7	10	7.6	8.1	8.2	8.8	9.6	8.4
Q61655	Ddx19a	ATP-dependent RNA helicase DDX19A	Mus musculus	mus_musculus_UP000000589_10090_2022	0	200.205	193.402	191.57	154.085	146.707	146.651	169.62	172.022	166.661	71.8	73.4	71.7	53.5	54.6	57	59.7	60.2	61.8
Q8BZY3	Ddx19b	RNA helicase	Mus musculus	mus_musculus_UP000000589_10090_2022	0	30.6136	42.8587	35.0393	20.95	33.2546	29.8198	21.2703	34.2525	32.0755	2.4	3	2.2	2.3	2.6	1.9	2.4	2.3	1.5
Q9JJY4	Ddx20	Probable ATP-dependent RNA helicase DDX20	Mus musculus	mus_musculus_UP000000589_10090_2022	0	14.4027	11.9877	14.1721	16.2625	24.3384	18.8391	13.8869	12.4258	15.3693	0.9	1.1	0.8	1.6	1.4	1.6	1.4	1.2	0.6
Q9JIK5	Ddx21	Nucleolar RNA helicase 2	Mus musculus	mus_musculus_UP000000589_10090_2022	0	314.251	330.117	334.094	208.439	217.354	211.4	262.35	238.136	238.717	64.6	65.2	62.4	42	42.1	39.4	46.6	45.3	52.9
D3Z0M9	Ddx23	RNA helicase	Mus musculus	mus_musculus_UP000000589_10090_2022	0	143.916	148.952	155.57	80.387	94.8398	84.5688	107.297	118.638	116.928	37.4	35.5	35	19.6	24.4	18.8	27.6	29.9	25.1
Q9ESV0	Ddx24	ATP-dependent RNA helicase DDX24	Mus musculus	mus_musculus_UP000000589_10090_2022	0	18.3262	24.2905	23.7538	15.5935	12.6171	13.6131	17.8646	13.3805	15.8191	2.3	2.4	1.9	1.1	1.2	1.5	1.6	1.4	1.8
Q921N6	Ddx27	Probable ATP-dependent RNA helicase DDX27	Mus musculus	mus_musculus_UP000000589_10090_2022	0	71.7654	76.313	63.9042	62.0663	60.525	57.339	56.4002	63.2253	57.6384	8.5	8.9	7.8	9.1	8.3	9.7	6.1	9.1	7.1
Q9CWT6	Ddx28	Probable ATP-dependent RNA helicase DDX28	Mus musculus	mus_musculus_UP000000589_10090_2022	0	31.1693	31.1232	29.5845	24.1455	18.6856	25.3617	17.339	14.6337	23.8159	3.5	5.6	4.3	3.6	3.7	3.1	4.5	2.9	3.7
Q6NZQ2	Ddx31	Probable ATP-dependent RNA helicase DDX31	Mus musculus	mus_musculus_UP000000589_10090_2022	0	16.5402	24.6871	24.954	12.6888	14.8703	11.9458	15.8931	18.8971	19.2441	1.3	1.2	0.9	0.7	0.9	0.9	1	0.6	1
Q8VDW0	Ddx39a	ATP-dependent RNA helicase DDX39A	Mus musculus	mus_musculus_UP000000589_10090_2022	0	1075.38	1096.56	1078.03	703.328	712.723	641.796	834.704	882.339	845.669	328.2	342.8	318.3	228.7	237.6	233.9	271.3	286.4	271.2
Q9Z1N5	Ddx39b	Spliceosome RNA helicase Ddx39b	Mus musculus	mus_musculus_UP000000589_10090_2022	0	623.834	599.766	674.889	508.566	437.294	426.506	515.543	518.112	524.158	149.7	137.3	136.2	96.1	101.1	110.3	116.1	120.8	113.2
Q62167	Ddx3x	ATP-dependent RNA helicase DDX3X	Mus musculus	mus_musculus_UP000000589_10090_2022	0	1377.42	1426.47	1396.8	1043.27	1025.95	1020.49	1113.83	1162.18	1123.61	362.7	392.5	363.1	269	275	271	300.2	306.5	297.1
Q62095	Ddx3y	ATP-dependent RNA helicase DDX3Y	Mus musculus	mus_musculus_UP000000589_10090_2022	0	245.355	348.049	265.297	240.06	220.568	218.775	261.106	220.123	218.785	27.4	29.6	26	20.3	19.3	22.1	22.6	22.1	24.2
Q91VN6	Ddx41	Probable ATP-dependent RNA helicase DDX41	Mus musculus	mus_musculus_UP000000589_10090_2022	0	176.282	164.259	138.416	180.209	111.65	153.061	154.91	191.092	177.297	8	8.9	8.9	13.8	12.4	12.4	12.4	12.8	12.8
Q810A7	Ddx42	ATP-dependent RNA helicase DDX42	Mus musculus	mus_musculus_UP000000589_10090_2022	0	127.477	135.606	154.841	99.5476	109.331	102.73	119.813	104.262	112.522	17.8	17.4	16.4	12.6	13.7	12.4	13.9	12.8	14.9
Q569Z5	Ddx46	Probable ATP-dependent RNA helicase DDX46	Mus musculus	mus_musculus_UP000000589_10090_2022	0	228.237	236.878	235.243	151.293	157.315	146.075	182.398	175.35	164.051	54.6	59.6	60.6	45.2	50.4	42.9	48.5	32.1	32.6
Q9CWX9	Ddx47	Probable ATP-dependent RNA helicase DDX47	Mus musculus	mus_musculus_UP000000589_10090_2022	0	44.5063	47.8025	48.7057	28.4518	30.2497	32.8874	35.3396	36.8852	37.7572	13.3	13.4	13.1	5.8	7.6	7.2	10.6	9.6	9.5
Q4FZF3	Ddx49	Probable ATP-dependent RNA helicase DDX49	Mus musculus	mus_musculus_UP000000589_10090_2022	0	18.0207	10.7555	14.1504	20.838	13.2399	21.3851	12.0236	13.2732	14.006	2	1.3	1	0.5	1.6	0.6	1.9	3.3	1.8
Q61656	Ddx5	Probable ATP-dependent RNA helicase DDX5	Mus musculus	mus_musculus_UP000000589_10090_2022	0	1140.73	1228.25	1267.65	921.276	915.828	871.964	1076.17	1046.84	1058.32	238.6	232.2	219.7	164	172	174	196.1	202.3	205.5
Q99MJ9	Ddx50	ATP-dependent RNA helicase DDX50	Mus musculus	mus_musculus_UP000000589_10090_2022	0	35.4157	35.3357	36.5859	27.3206	31.3292	25.7458	29.9275	24.6527	29.5609	5.4	5.2	5.1	2.9	4	4.4	4.1	4	3.8
Q6P9R1	Ddx51	ATP-dependent RNA helicase DDX51	Mus musculus	mus_musculus_UP000000589_10090_2022	0	33.5613	27.6523	32.1138	20.801	28.2087	30.4103	27.3866	35.5992	27.3275	2.3	2.5	2.8	2.7	2.3	0.9	2.6	3.5	2.5
Q9D0R4	Ddx56	Probable ATP-dependent RNA helicase DDX56	Mus musculus	mus_musculus_UP000000589_10090_2022	0	30.4299	29.7201	32.3345	24.7296	24.0901	24.8218	25.4817	23.5723	28.7734	7.7	7.2	6.9	3.5	4.4	5.9	6.2	5.1	6
Q6Q899	Ddx58	Antiviral innate immune response receptor RIG-I	Mus musculus	mus_musculus_UP000000589_10090_2022	0	171.766	180.393	199.662	99.1081	105.203	103.824	148.324	142.342	142.968	50.2	45	45.4	27.1	26.9	26.3	36.3	36.4	36.8
Q9DBN9	Ddx59	Probable ATP-dependent RNA helicase DDX59	Mus musculus	mus_musculus_UP000000589_10090_2022	0	3.43745	9.01903	7.51444	4.46003	13.9452	9.93603	7.89402	6.89986	6.94584	0.4	0.2	0.1	0.2	0.3	0.1	0.3	0.4	0.2
P54823	Ddx6	Probable ATP-dependent RNA helicase DDX6	Mus musculus	mus_musculus_UP000000589_10090_2022	0	396.816	419.091	429.291	326.166	333.85	332.524	372.207	338.937	344.104	97.7	94.7	94.4	76.2	77.3	76	77	78.7	88.6
Q9CQ62	Decr1	2,4-dienoyl-CoA reductase [(3E)-enoyl-CoA-producing], mitochondrial	Mus musculus	mus_musculus_UP000000589_10090_2022	0	9428.52	9042.9	9227.37	20027.8	21009.3	20951.6	10393.7	9966.54	10227.9	2516.4	2459.3	2559	5492.7	5495.1	5189.1	2749.1	2748.9	2773.2
Q9WV68	Decr2	Peroxisomal 2,4-dienoyl-CoA reductase [(3E)-enoyl-CoA-producing]	Mus musculus	mus_musculus_UP000000589_10090_2022	0	2787.83	2676.06	2581.45	10102.5	10115.5	9821.77	3911.75	3226.48	3415.17	637.4	631.1	687.3	2596.6	2599.2	2627.3	871.2	851.8	913.8
Q8C2K1	Def6	Differentially expressed in FDCP 6	Mus musculus	mus_musculus_UP000000589_10090_2022	0	56.9186	94.7591	80.0805	67.4438	82.4661	77.2215	77.7839	81.7292	81.617	2.4	2.9	1.7	2.3	2.5	2	2.5	2.5	2.4
O09005	Degs1	Sphingolipid delta(4)-desaturase DES1	Mus musculus	mus_musculus_UP000000589_10090_2022	0	18.7346	21.0197	23.3241	28.0156	27.0805	25.8702	20.3383	19.5955	28.4222	6	5.2	5.3	6.8	7.2	8.2	7.8	4.8	5.5
Q7TNV0	Dek	Protein DEK	Mus musculus	mus_musculus_UP000000589_10090_2022	0	210.341	197.371	223.944	130.29	115.564	104.443	140.589	150.979	136.612	76.8	70.4	67	38.5	41	44.7	45.1	50.5	49.9
Q9D8N2	Dennd10	DENN domain-containing protein 10	Mus musculus	mus_musculus_UP000000589_10090_2022	0	120.017	109.54	113.412	108.268	108.715	101.78	129.593	102.139	120.768	21.4	20.1	22.5	20.2	20.6	21.3	21.7	19.5	24
Q8K382	Dennd1a	DENN domain-containing protein 1A	Mus musculus	mus_musculus_UP000000589_10090_2022	0	43.1783	33.7089	37.9187	31.3884	42.2064	41.2015	38.2302	43.3323	43.64	4.5	4.2	5.3	4.3	5.2	3.8	5.1	4.9	4.5
Q924W7	Dennd2b	DENN domain-containing protein 2B	Mus musculus	mus_musculus_UP000000589_10090_2022	0	23.0396	18.9701	22.399	20.6981	22.2597	18.1154	11.9954	15.0757	17.006	1.2	0.9	1	0.9	1.1	1.1	0.8	0.7	0.7
Q91VV4	Dennd2d	DENN domain-containing protein 2D	Mus musculus	mus_musculus_UP000000589_10090_2022	0	18.8362	10.5409	6.27895	7.906	13.2401	11.0708	15.5032	14.15	20.9127	0.5	0.8	1.5	1.2	0.6	1	2.4	1.6	1.8
E9Q8V6	Dennd4a	DENN/MADD domain-containing 4A	Mus musculus	mus_musculus_UP000000589_10090_2022	0	58.6227	35.2901	43.4127	39.4787	39.7281	38.5568	30.5661	24.6972	38.5087	2.4	1.3	2.4	1.8	1.7	1.7	1.5	1.1	1
A6H8H2	Dennd4c	DENN domain-containing protein 4C	Mus musculus	mus_musculus_UP000000589_10090_2022	0	58.0082	56.1541	52.7366	72.8138	67.737	69.4409	55.9181	62.4444	64.6801	5.4	5	5.8	7	6.8	7.3	6	6.3	5.7
A2RSQ0	Dennd5b	DENN domain-containing protein 5B	Mus musculus	mus_musculus_UP000000589_10090_2022	0	60.8445	61.4652	76.4061	57.5883	57.0354	55.0383	60.3107	56.9944	57.295	11	8.8	9.1	8.4	8.3	8.7	8.5	8.5	8.8
Q8BH65	Dennd6a	Protein DENND6A	Mus musculus	mus_musculus_UP000000589_10090_2022	0	26.8531	18.8484	25.4876	26.724	25.4543	21.2213	32.7463	20.0426	22.8538	2.7	1.7	3	2.6	2.8	2.8	1.9	2.1	3.7
Q9CQJ6	Denr	Density-regulated protein	Mus musculus	mus_musculus_UP000000589_10090_2022	0	306.667	302.202	318.71	394.517	356.825	382.599	335.561	324.672	341.874	117.8	111.8	108.1	132	127.5	136	123.5	119.3	117.7
Q570Y9	Deptor	DEP domain-containing mTOR-interacting protein	Mus musculus	mus_musculus_UP000000589_10090_2022	0	257.519	244.895	254.321	230.727	235.545	209.074	250.62	235.968	232.418	91	86.5	87.1	69.3	77.9	79.3	79	76.7	79.8
Q91YP3	Dera	Deoxyribose-phosphate aldolase	Mus musculus	mus_musculus_UP000000589_10090_2022	0	598.627	482.395	522.786	960.85	857.727	566.607	1510.05	1225.32	1345.14	180.1	169.5	208.2	200.1	308.2	343.5	468.8	433.1	526
Q99J56	Derl1	Derlin-1	Mus musculus	mus_musculus_UP000000589_10090_2022	0	402.777	426.982	508.69	459.625	419.356	469.695	292.098	348.209	372.877	98.6	94.6	97.6	125.5	107.5	115.2	85.1	77.9	74.9
Q8BNI4	Derl2	Derlin-2	Mus musculus	mus_musculus_UP000000589_10090_2022	0	40.9222	44.2429	51.3139	48.6416	47.6216	64.2836	32.2785	40.8813	30.5731	18.5	15.9	18.4	21.7	16.6	17.8	11	13.5	11.1
P31001	Des	Desmin	Mus musculus	mus_musculus_UP000000589_10090_2022	0	195.284	379.899	189.145	81.084	89.5262	73.7904	106.524	141.654	122.222	80.6	162.3	81.6	30.3	35	33.2	51.7	60.2	43.5
Q9D291	Desi2	Deubiquitinase DESI2	Mus musculus	mus_musculus_UP000000589_10090_2022	0	14.3068	10.462	14.6488	27.3747	15.3841	17.6206	14.5466	14.0953	13.5315	1.6	1.2	1.6	2	1.7	3	1.5	1.6	1.6
O54786	Dffa	DNA fragmentation factor subunit alpha	Mus musculus	mus_musculus_UP000000589_10090_2022	0	61.7338	74.629	63.3159	57.4098	60.2745	51.923	64.9579	56.0413	64.6085	7.1	7.7	7.3	6.6	7.5	1.5	6.7	7.1	7.8
Q9Z2A7	Dgat1	Diacylglycerol O-acyltransferase 1	Mus musculus	mus_musculus_UP000000589_10090_2022	0	86.8794	85.7912	87.3717	177.799	187.534	196.617	111.326	105.878	112.169	9.9	10.6	10.5	29.8	28.6	25.2	17.9	14.3	15.2
Q9DCV3	Dgat2	Diacylglycerol O-acyltransferase 2	Mus musculus	mus_musculus_UP000000589_10090_2022	0	19.859	24.8316	18.0892	23.6591	25.0328	46.6805	28.4726	24.7797	23.0992	6	8	4.9	15.1	9.3	8.5	7.7	6.7	9.2
Q6P5E8	Dgkq	Diacylglycerol kinase theta	Mus musculus	mus_musculus_UP000000589_10090_2022	0	21.3404	25.6466	29.7235	14.4426	18.6007	11.6718	16.9524	25.0715	19.8362	1.8	1.1	1.4	0.3	0.9	1	1.2	1.6	1.2
Q80UP3	Dgkz	Diacylglycerol kinase zeta	Mus musculus	mus_musculus_UP000000589_10090_2022	0	5.17239	5.69862	10.0809	5.38627	5.67657	6.03419	9.36656	3.46378	3.0531	0.2	0.1	0.1	0.1	0.1	0.1	0.1	0.1	0.2
Q8BH86	Dglucy	D-glutamate cyclase, mitochondrial	Mus musculus	mus_musculus_UP000000589_10090_2022	0	557.092	529.367	515.628	655.006	723.408	662.82	799.62	712.349	739.567	196.3	205.9	206.5	247.9	262.1	241.9	282.1	274.7	303.4
Q9QX60	Dguok	Deoxyguanosine kinase, mitochondrial	Mus musculus	mus_musculus_UP000000589_10090_2022	0	94.255	76.5979	84.8815	71.3835	66.007	69.481	85.0596	63.444	68.6785	20.5	18.5	21.4	17.7	14.1	17.4	16.4	15.2	20.4
Q8VCH6	Dhcr24	Delta(24)-sterol reductase	Mus musculus	mus_musculus_UP000000589_10090_2022	0	506.548	465.124	427.174	831.836	917.048	996.452	813.397	703.508	740.826	81.9	91.7	98	198.6	179.9	157.3	148.4	135.8	157.3
O88455	Dhcr7	7-dehydrocholesterol reductase	Mus musculus	mus_musculus_UP000000589_10090_2022	0	315.274	388.995	404.549	909.491	842.806	1033.27	467.608	344.634	463.891	107.4	93.1	89.8	260.2	209.4	226.9	113.8	83.7	111.8
Q9DBB8	Dhdh	Trans-1,2-dihydrobenzene-1,2-diol dehydrogenase	Mus musculus	mus_musculus_UP000000589_10090_2022	0	2575.34	2276.81	2462.69	2337.59	2371.07	2122.31	2673.23	2815	2917.4	1107.4	1037.6	1135	984.5	1096.1	1054	1277.8	1285.6	1248.3
P00375	Dhfr	Dihydrofolate reductase	Mus musculus	mus_musculus_UP000000589_10090_2022	0	1226.72	1346.64	1313.34	1328.39	1313.75	1385.8	1645.18	1694.48	1498.62	491.7	479.2	475.4	516.3	513.7	536.6	594.2	644.9	623.5
O35435	Dhodh	Dihydroorotate dehydrogenase (quinone), mitochondrial	Mus musculus	mus_musculus_UP000000589_10090_2022	0	83.3895	91.3251	69.7096	88.6247	121.065	98.6211	120.087	98.5324	119.768	22.9	28.7	26	30.6	37.4	29.5	37.5	33.9	36.7
Q99L04	Dhrs1	Dehydrogenase/reductase SDR family member 1	Mus musculus	mus_musculus_UP000000589_10090_2022	0	2194.77	2017.07	2188.16	3113.99	3005.44	2731.37	2085.27	1874.29	2023.78	740.6	697	778	1059	1162	1208.8	742.7	705	762.3
Q3U0B3	Dhrs11	Dehydrogenase/reductase SDR family member 11	Mus musculus	mus_musculus_UP000000589_10090_2022	0	345.609	355.857	317.649	305.376	321.766	259.758	329.768	352.431	393.337	116.2	127.4	126.7	89.3	116.9	109.3	141.4	129.5	118.9
Q5SS80	Dhrs13	Dehydrogenase/reductase SDR family member 13	Mus musculus	mus_musculus_UP000000589_10090_2022	0	39.0598	27.5731	29.4948	32.3366	39.6568	36.0882	23.946	27.7284	29.0864	5.1	5.9	7.3	6.3	7	5.9	5.5	5.6	4.4
O88876	Dhrs3	Short-chain dehydrogenase/reductase 3	Mus musculus	mus_musculus_UP000000589_10090_2022	0	226.122	201.793	196.211	407.054	399.982	381.97	250.205	225.15	211.336	63.6	67.8	74.6	125.1	129.5	132.8	71.1	70.3	83.9
Q99LB2	Dhrs4	Dehydrogenase/reductase SDR family member 4	Mus musculus	mus_musculus_UP000000589_10090_2022	0	1742.95	1681.92	1726.38	3836.13	3801.27	3844.98	1914.95	1855	1820.18	953.1	921.8	937.2	2219	2172.9	2179.6	1037	1031.9	1087.1
Q9CXR1	Dhrs7	Dehydrogenase/reductase SDR family member 7	Mus musculus	mus_musculus_UP000000589_10090_2022	0	327.19	314.305	308.478	691.524	626.988	632.92	375.094	360.598	364.931	71.8	73.6	75.6	156.2	153.7	163.1	89.9	89.3	88.9
Q99J47	Dhrs7b	Dehydrogenase/reductase SDR family member 7B	Mus musculus	mus_musculus_UP000000589_10090_2022	0	271.593	244.603	230.532	1007.7	937.403	1064.03	352.648	312.691	322.337	69.6	74.2	78.2	335.2	296	317.4	97	94.2	103.5
Q8VBZ0	Dhrsx	Dehydrogenase/reductase SDR family member on chromosome X homolog	Mus musculus	mus_musculus_UP000000589_10090_2022	0	37.9378	39.7736	35.4427	93.3039	84.7666	81.4893	41.9016	42.6719	39.7516	9.9	10.2	10.8	22.7	22.1	28.1	11.3	12.3	11.1
A2ATU0	Dhtkd1	2-oxoadipate dehydrogenase complex component E1	Mus musculus	mus_musculus_UP000000589_10090_2022	0	677.281	556.938	582.242	684.273	719.238	652.558	932.84	862.975	896.986	211.3	202.3	241.4	245.3	267.9	248.7	324.4	311.7	339
O35286	Dhx15	ATP-dependent RNA helicase DHX15	Mus musculus	mus_musculus_UP000000589_10090_2022	0	297.073	322.531	304.928	235.1	224.055	212.4	284.892	259.293	259.001	102	100.8	97.9	71.9	73.2	76	82.4	83.9	89.2
G3X8X0	Dhx16	RNA helicase	Mus musculus	mus_musculus_UP000000589_10090_2022	0	66.1666	70.6871	62.7788	53.7622	57.5862	52.4029	53.6699	47.6319	51.7457	4.4	4.9	4.8	4.7	4.2	4.2	4.2	4.2	10.4
Q6PGC1	Dhx29	ATP-dependent RNA helicase DHX29	Mus musculus	mus_musculus_UP000000589_10090_2022	0	82.0605	81.209	84.5125	83.4807	94.7792	101.646	88.7225	84.9465	91.5296	12.5	12	13	15.5	14	12	13.3	12.9	12.5
Q99PU8	Dhx30	ATP-dependent RNA helicase DHX30	Mus musculus	mus_musculus_UP000000589_10090_2022	0	87.8566	81.8934	89.2678	87.5755	80.9663	84.053	90.1546	87.5953	95.4596	16.6	14.8	15.7	16.2	15.2	16.8	17	15.8	16.9
Q8BZS9	Dhx32	Putative pre-mRNA-splicing factor ATP-dependent RNA helicase DHX32	Mus musculus	mus_musculus_UP000000589_10090_2022	0	18.4955	15.2125	21.4294	24.1489	24.1705	20.6453	22.0199	12.3495	13.2429	1.8	1.5	1.5	1.8	2.1	2.1	1.3	1.4	1.9
A2ACQ1	Dhx35	RNA helicase	Mus musculus	mus_musculus_UP000000589_10090_2022	0.00229639	37.6198	49.9203	43.7998	42.9392	24.4313	30.285	33.1857	28.9692	27.7493	1.2	1.3	1	0.8	0.6	1.1	0.7	0.8	0.9
Q8VHK9	Dhx36	ATP-dependent DNA/RNA helicase DHX36	Mus musculus	mus_musculus_UP000000589_10090_2022	0	92.3183	89.7703	94.3053	76.0789	76.4878	72.0109	73.4632	69.443	79.3585	20.7	19.9	20.5	15.7	16.7	19	17.3	14.8	16.1
Q6NZL1	Dhx37	DEAH (Asp-Glu-Ala-His) box polypeptide 37	Mus musculus	mus_musculus_UP000000589_10090_2022	0	29.5475	27.3325	31.3056	28.1076	36.1924	32.8256	25.0336	31.7365	37.5989	1.8	1.5	1.7	2.2	2.3	2	2.1	1.9	1.6
Q80X98	Dhx38	RNA helicase	Mus musculus	mus_musculus_UP000000589_10090_2022	0	33.9221	33.8388	33.2602	22.4826	22.7323	25.8446	20.2903	23.5127	24.9258	5.6	5.6	5.2	3.6	3.1	3.4	3.3	3.5	3
Q6PE54	Dhx40	Probable ATP-dependent RNA helicase DHX40	Mus musculus	mus_musculus_UP000000589_10090_2022	0	5.7511	7.58116	9.59805	NA	3.26115	1.58321	6.17934	3.24539	6.00277	0.2	0.2	0.1	0	0.1	NA	0.1	0.1	0.1
Q99J87	Dhx58	ATP-dependent RNA helicase DHX58	Mus musculus	mus_musculus_UP000000589_10090_2022	0	31.3047	28.5317	33.5084	19.4459	23.1045	27.8803	16.1361	20.1175	20.8262	5.3	4.5	4.4	5	4.7	4.6	2.5	2.6	2.1
A2A4P0	Dhx8	ATP-dependent RNA helicase DHX8	Mus musculus	mus_musculus_UP000000589_10090_2022	0	30.3618	21.5745	27.7277	18.2397	15.4206	16.2758	16.2802	17.8783	17.9089	1.2	0.8	3.5	0.6	0.8	0.7	0.8	1.2	1.1
O70133	Dhx9	ATP-dependent RNA helicase A	Mus musculus	mus_musculus_UP000000589_10090_2022	0	478.357	466.929	476.461	295.716	296.012	287.844	371.65	376.098	354.356	125	121.1	123.1	75.1	78.4	78.5	92.1	98.2	93.8
Q9JIQ3	Diablo	Diablo IAP-binding mitochondrial protein	Mus musculus	mus_musculus_UP000000589_10090_2022	0	74.8246	63.9519	69.5757	42.4763	52.6099	52.7345	39.0583	40.339	52.8778	31.2	37.9	31.4	9.8	11.3	9.4	8.8	8.9	6.7
O08808	Diaph1	Protein diaphanous homolog 1	Mus musculus	mus_musculus_UP000000589_10090_2022	0	242.415	243.105	231.52	246.5	250.875	249.505	236.344	246.728	252.644	51	51.5	52.3	54.4	54.4	54.2	55.7	54.9	54.1
O70566	Diaph2	Protein diaphanous homolog 2	Mus musculus	mus_musculus_UP000000589_10090_2022	0	89.8975	86.9575	95.4516	85.916	88.9722	79.6653	77.5047	78.6389	80.3051	11	10.3	11.7	11.4	11.6	11.3	9.6	8.9	9.1
Q8R418	Dicer1	Endoribonuclease Dicer	Mus musculus	mus_musculus_UP000000589_10090_2022	0	67.45	69.3788	61.0164	65.0347	68.9103	73.8189	64.0385	66.4522	68.7764	2.3	2.9	2.9	3.7	3.4	3.3	2.6	2.6	2.5
Q8C9B9	Dido1	Death-inducer obliterator 1	Mus musculus	mus_musculus_UP000000589_10090_2022	0	19.0629	20.4176	20.9706	18.4153	15.3214	17.1925	16.4836	19.8337	18.4609	2.1	2.2	2.3	1.2	0.9	1.9	1.1	1.3	1.1
Q9D0D4	Dimt1	Probable dimethyladenosine transferase	Mus musculus	mus_musculus_UP000000589_10090_2022	0.000464	NA	3.78616	4.42719	3.96694	5.11168	NA	4.68114	2.51593	4.28692	0.2	0.2	0.1	NA	0.3	0.2	0.2	0.1	0.3
Q61153	Dio1	Type I iodothyronine deiodinase	Mus musculus	mus_musculus_UP000000589_10090_2022	0	84.7556	76.242	91.0627	25.9405	35.9972	38.0955	31.4132	45.9391	34.7735	22.7	19.4	21.8	9.7	9.4	6.3	8.9	8.3	7.7
Q3UH60	Dip2b	Disco-interacting protein 2 homolog B	Mus musculus	mus_musculus_UP000000589_10090_2022	0	36.1365	32.4135	36.3994	32.5048	37.4988	34.3909	35.0696	32.7246	28.1945	1.8	1.5	1.9	1.4	1.7	1.3	1.3	1.5	1.6
E9PWR4	Dip2c	Disco-interacting protein 2 homolog C	Mus musculus	mus_musculus_UP000000589_10090_2022	0	30.1641	28.3206	29.8833	25.8849	27.0331	21.1555	27.1647	28.0654	29.2315	2.3	2.1	2.2	1.7	2	1.9	2.2	2.2	2
Q3USZ8	Dipk2a	Divergent protein kinase domain 2A	Mus musculus	mus_musculus_UP000000589_10090_2022	0	23.3335	28.7591	22.0342	30.915	31.0712	35.496	16.3903	22.9014	15.4424	7.8	8.7	8.2	12.9	11.1	10.4	5.7	7	5.4
Q9CSH3	Dis3	Exosome complex exonuclease RRP44	Mus musculus	mus_musculus_UP000000589_10090_2022	0	141.036	141.008	136.548	112.314	120.518	122.753	112.961	127.206	118.428	17	18.7	18.3	13.7	13.2	11.3	19	18.1	14.5
Q8C0S1	Dis3l	DIS3-like exonuclease 1	Mus musculus	mus_musculus_UP000000589_10090_2022	0	20.4987	18.5331	17.4482	20.5139	20.9197	20.5499	19.6894	18.7223	21.6341	2.2	2.4	3.3	2.2	2.7	2.6	2.1	1.7	2.5
Q8CI75	Dis3l2	DIS3-like exonuclease 2	Mus musculus	mus_musculus_UP000000589_10090_2022	0	118.219	107.053	113.355	119.022	123.358	127.367	114.47	112.589	122.677	17.4	16.2	15.8	18.1	19	19.1	21.4	17.3	20.2
Q9ESX5	Dkc1	H/ACA ribonucleoprotein complex subunit DKC1	Mus musculus	mus_musculus_UP000000589_10090_2022	0	186.49	177.228	188.764	135.933	141.31	132.901	147.34	145.622	148.343	48.3	46.1	46.1	35.4	37.3	34.6	37.9	37.4	38.8
Q8BMF4	Dlat	acetyltransferase component of pyruvate dehydrogenase complex, mitochondrial	Mus musculus	mus_musculus_UP000000589_10090_2022	0	3488.23	3491.06	3384.83	4642.98	4518.53	4850.36	2980.06	3158	2966.85	533.7	554.6	563.9	857	793.1	801.3	486.8	524.9	511
O08749	Dld	Dihydrolipoyl dehydrogenase, mitochondrial	Mus musculus	mus_musculus_UP000000589_10090_2022	0	1999.35	2098.93	1948.41	2368.43	2353.11	2473.62	2325	2274.87	2313.54	1116.1	1182.8	1127.4	1396.5	1333.1	1311.2	1337	1310.4	1308.4
Q811D0	Dlg1	Disks large homolog 1	Mus musculus	mus_musculus_UP000000589_10090_2022	0	308.996	291.652	306.812	290.668	303.948	287.399	340.481	364.221	365.021	62.9	62.4	62.4	61.1	65	57.5	70.7	73.7	72.2
P70175	Dlg3	Disks large homolog 3	Mus musculus	mus_musculus_UP000000589_10090_2022	0	141.651	135.03	147.158	87.9987	95.5506	87.077	126.915	117.46	131.174	21.4	17.4	18.3	11.7	10	12.1	14.3	14.6	14
B1AZP2	Dlgap4	Disks large-associated protein 4	Mus musculus	mus_musculus_UP000000589_10090_2022	0	16.1362	23.3762	20.2962	11.9722	19.4296	23.6519	18.2405	23.978	23.7528	0.5	0.8	0.6	1	0.9	0.5	0.9	0.9	0.7
Q9D2G2	Dlst	succinyltransferase component of 2-oxoglutarate dehydrogenase complex, mitochondrial	Mus musculus	mus_musculus_UP000000589_10090_2022	0	5376.56	5441.96	4941.41	6493.2	6927.2	6661.58	5944.77	6203.87	5952.76	1103.8	1185.6	1175.9	1622.3	1629.5	1512.8	1387.9	1433.4	1467.8
Q9CQ00	Dmac1	Distal membrane-arm assembly complex protein 1	Mus musculus	mus_musculus_UP000000589_10090_2022	0	64.3603	70.4409	70.4035	71.8693	67.6712	117.496	58.1595	102.353	100.542	34.4	38.7	35.4	67.8	52.9	47.7	44.4	41	34
Q9CRA7	Dmac2l	ATP synthase subunit s, mitochondrial	Mus musculus	mus_musculus_UP000000589_10090_2022	0	67.1999	73.441	75.0818	89.4775	91.7373	80.2058	71.0547	72.2056	68.1047	25.5	23.4	20.7	25.8	29.8	19.9	20.9	23.9	23.5
Q9JI44	Dmap1	DNA methyltransferase 1-associated protein 1	Mus musculus	mus_musculus_UP000000589_10090_2022	0	34.8687	28.1276	30.7544	21.4853	16.8686	23.3823	19.7876	27.2126	26.7851	6.1	5.7	5	2.6	3	5.1	6.9	4.2	3.1
P11531	Dmd	Dystrophin	Mus musculus	mus_musculus_UP000000589_10090_2022	0	105.525	99.6661	101.989	83.9989	82.0502	90.4076	135.87	124.512	124.373	4.1	4	4.2	3.7	3.4	3.4	5	5.4	5.7
Q9DBT9	Dmgdh	Dimethylglycine dehydrogenase, mitochondrial	Mus musculus	mus_musculus_UP000000589_10090_2022	0	10074.4	9321.07	10908.1	10428.8	11150.4	10731.1	19294.3	17182.9	18146.3	2486.2	2180.6	2400.9	2549.8	2629.3	2391.1	4320.6	4142.1	4593
Q9WV69	Dmtn	Dematin	Mus musculus	mus_musculus_UP000000589_10090_2022	0	21.5645	22.1362	26.1281	18.2353	19.1821	16.8591	23.0228	21.9968	32.5419	2.5	4	5.8	4.4	4.3	3.7	6.8	5	4.4
Q6PNC0	Dmxl1	DmX-like protein 1	Mus musculus	mus_musculus_UP000000589_10090_2022	0	14.6558	16.3707	20.8982	17.4439	20.7953	19.0544	12.7616	10.4266	18.5909	0.7	0.6	0.7	0.8	0.8	0.9	0.4	0.6	0.8
Q8BPN8	Dmxl2	DmX-like protein 2	Mus musculus	mus_musculus_UP000000589_10090_2022	0.00123172	11.3455	10.3924	4.36529	3.42187	4.65338	5.37572	6.91304	9.56979	4.48129	0.1	0.1	0.1	0	0.1	0.1	0.1	0.1	0.1
B9EJR8	Dnaaf5	Dynein axonemal assembly factor 5	Mus musculus	mus_musculus_UP000000589_10090_2022	0	28.8493	35.8064	38.2554	33.5816	30.1997	27.4556	32.0271	33.3965	38.7176	3.1	2.1	2.2	2.1	2.3	2.9	2.6	2.3	2.6
P63037	Dnaja1	DnaJ homolog subfamily A member 1	Mus musculus	mus_musculus_UP000000589_10090_2022	0	1250.54	1235.11	1233.01	1120	1180.65	1271.49	1316.25	1219.59	1287.97	312.4	318.4	324.7	328.5	306.6	292.3	328.6	318.6	331.7
Q9QYJ0	Dnaja2	DnaJ homolog subfamily A member 2	Mus musculus	mus_musculus_UP000000589_10090_2022	0	825.746	861.866	886.902	954.577	919.407	953.732	797.116	808.925	824.838	335.1	328.6	314.9	363.3	350.3	353.8	318.9	312.1	312.7
Q99M87	Dnaja3	DnaJ homolog subfamily A member 3, mitochondrial	Mus musculus	mus_musculus_UP000000589_10090_2022	0	797.696	761.818	794.822	644.11	728.373	697.705	831.692	765.941	820.318	131.7	124.4	126.5	112.3	113.3	106.1	124.7	122.9	132.8
Q9JMC3	Dnaja4	DnaJ homolog subfamily A member 4	Mus musculus	mus_musculus_UP000000589_10090_2022	0	15.5846	14.3529	13.7566	14.5718	16.7473	18.7557	18.0686	13.2631	14.711	2.1	4.1	4	2.4	4.8	1.8	3.7	5	3.4
Q9QYJ3	Dnajb1	DnaJ homolog subfamily B member 1	Mus musculus	mus_musculus_UP000000589_10090_2022	0	91.3371	100.548	92.5398	79.4559	102.106	94.4072	78.256	89.5818	81.381	36.6	40.3	37.4	39	36.5	33.2	33.1	33.3	30.2
Q99KV1	Dnajb11	DnaJ homolog subfamily B member 11	Mus musculus	mus_musculus_UP000000589_10090_2022	0	563.642	624.974	653.144	297.722	293.387	334.083	298.548	342.154	319.889	193.7	200.4	175.1	99.2	86.3	89.7	96.7	104.4	93.6
Q9QYI4	Dnajb12	DnaJ homolog subfamily B member 12	Mus musculus	mus_musculus_UP000000589_10090_2022	0	143.181	157.513	150.411	183.857	161.501	190.269	133.758	133.55	139.759	48.6	52.6	46.7	62.2	55.5	59.8	44.9	43.3	44.6
Q149L6	Dnajb14	DnaJ homolog subfamily B member 14	Mus musculus	mus_musculus_UP000000589_10090_2022	0	40.002	31.8062	35.4999	31.0326	44.4058	38.1377	34.1283	31.5126	36.6165	7.9	6.7	7.2	9	8.6	7.8	7.4	7.2	6.3
Q9QYI5	Dnajb2	DnaJ homolog subfamily B member 2	Mus musculus	mus_musculus_UP000000589_10090_2022	0	141.988	131.417	135.11	129.288	147.094	133.693	129.315	126.841	139.543	53.5	48.1	52	41	42.5	38.8	48.8	44.5	45.2
Q9D832	Dnajb4	DnaJ homolog subfamily B member 4	Mus musculus	mus_musculus_UP000000589_10090_2022	0	217.447	208.684	210.08	190.655	180.444	194.931	187.574	183.985	191.671	70.8	71.1	69.9	67.3	63.4	66.4	64	64.4	65.6
O54946	Dnajb6	DnaJ homolog subfamily B member 6	Mus musculus	mus_musculus_UP000000589_10090_2022	0	132.424	140.588	135.843	110.982	99.2133	116.399	121.448	126.175	130.498	49.5	46.6	45.7	42.2	41.1	39.1	44.3	45.5	43.8
Q9QYI6	Dnajb9	DnaJ homolog subfamily B member 9	Mus musculus	mus_musculus_UP000000589_10090_2022	0	11.5609	16.0833	12.2842	7.66297	14.6575	8.10268	NA	NA	NA	2.4	3.3	2.9	1.3	1.2	1.1	NA	NA	NA
Q61712	Dnajc1	DnaJ homolog subfamily C member 1	Mus musculus	mus_musculus_UP000000589_10090_2022	0	120.443	119.477	128.271	88.2457	84.8695	92.1829	87.5385	101.284	102.347	24.7	23.1	23.7	17.2	16.8	17.4	19.6	18.4	18.2
Q9DC23	Dnajc10	DnaJ homolog subfamily C member 10	Mus musculus	mus_musculus_UP000000589_10090_2022	0	33.2385	37.3591	41.546	26.4881	25.1549	28.2113	25.8609	27.5697	25.5678	6.2	5.6	4.4	4.3	3.8	3	4.3	3.4	3.8
Q5U458	Dnajc11	DnaJ homolog subfamily C member 11	Mus musculus	mus_musculus_UP000000589_10090_2022	0	198.874	211.563	225.017	198.472	207.358	232.716	188.004	165.821	214.404	70.8	65.2	63.6	77.5	68.1	64.7	68.6	52.2	59.7
D4AFX7	Dnajc13	DnaJ heat shock protein family (Hsp40) member C13	Mus musculus	mus_musculus_UP000000589_10090_2022	0	60.2146	59.9718	66.9004	59.3566	64.8132	60.9043	58.3745	55.4536	54.8698	13.9	12.8	12.9	13.2	12.9	12.7	11.5	11.6	12.2
Q80TN4	Dnajc16	DnaJ homolog subfamily C member 16	Mus musculus	mus_musculus_UP000000589_10090_2022	0	49.7738	34.9974	40.0326	51.2775	64.2539	51.7411	37.8396	45.1954	42.4786	3.9	3	3.9	4.9	6.7	6.3	4.4	4.2	4.3
Q9CQV7	Dnajc19	Mitochondrial import inner membrane translocase subunit TIM14	Mus musculus	mus_musculus_UP000000589_10090_2022	0	235.334	236.595	243.497	265.415	303.519	342.643	226.495	250.762	232.527	84.4	80	77.8	127.6	107.3	98.3	80.9	83.1	78.7
P54103	Dnajc2	DnaJ homolog subfamily C member 2	Mus musculus	mus_musculus_UP000000589_10090_2022	0	99.9162	103.099	90.4976	102.255	112.954	100.877	108.263	91.4009	96.8178	23	23.4	23.7	18.6	27	23.2	23.4	21.8	24.7
E9Q8D0	Dnajc21	DnaJ homolog subfamily C member 21	Mus musculus	mus_musculus_UP000000589_10090_2022	0	71.2423	95.6142	78.2878	51.7846	64.7471	66.3502	74.9138	67.7604	76.2263	14.1	13.2	12.6	12.9	11.6	9.6	13	12.2	14
Q8CHS2	Dnajc22	DnaJ homolog subfamily C member 22	Mus musculus	mus_musculus_UP000000589_10090_2022	0	78.3877	90.5299	114.735	78.4665	88.5108	80.2962	87.4606	83.9326	82.683	21.1	16.7	15.7	15.2	16.6	15.1	16.3	15.5	18.8
Q91ZF0	Dnajc24	DnaJ homolog subfamily C member 24	Mus musculus	mus_musculus_UP000000589_10090_2022	0	9.85385	23.401	15.893	28.4707	24.6337	20.4567	24.4093	22.5643	24.4065	4.8	4.1	4.5	6.4	8.7	8.9	6.6	6.8	7.3
A2ALW5	Dnajc25	DnaJ homolog subfamily C member 25	Mus musculus	mus_musculus_UP000000589_10090_2022	0	48.6058	45.954	60.1834	40.2186	34.0331	33.9971	43.5999	40.0936	36.5916	14.4	11	12.3	7.9	8.4	8.7	8.1	9.8	11.1
Q8VCE1	Dnajc28	DnaJ homolog subfamily C member 28	Mus musculus	mus_musculus_UP000000589_10090_2022	0	21.6006	20.5023	18.8828	28.7543	29.1662	26.2822	27.3727	30.0929	27.8343	2.7	3.6	3.1	5.5	5.7	5.7	4.9	5.2	5.1
Q91YW3	Dnajc3	DnaJ homolog subfamily C member 3	Mus musculus	mus_musculus_UP000000589_10090_2022	0	618.873	615.041	661.174	304.48	285.678	318.131	265.613	307.941	266.659	193.9	178.1	171.6	89	85.6	89.6	84.1	95.4	82.4
P60904	Dnajc5	DnaJ homolog subfamily C member 5	Mus musculus	mus_musculus_UP000000589_10090_2022	0	39.0527	48.4918	49.0748	27.5272	21.1292	33.0171	47.3087	44.2949	44.2676	29.3	33.1	28.5	19.4	16.1	18	27.4	28.5	29.3
Q9QYI3	Dnajc7	DnaJ homolog subfamily C member 7	Mus musculus	mus_musculus_UP000000589_10090_2022	0	97.014	105.587	104.659	79.8333	75.0463	85.1846	83.3018	73.2825	74.789	28.9	28.9	28.2	22.5	21.1	22.2	20.5	21	22.8
Q6NZB0	Dnajc8	DnaJ homolog subfamily C member 8	Mus musculus	mus_musculus_UP000000589_10090_2022	0	120.928	145.998	135.04	71.9862	67.5002	67.4361	98.5202	102.028	83.8367	105.9	115	110.6	16.7	16.4	18.4	19.5	24.2	22.8
Q9D7J6	Dnase1l1	Deoxyribonuclease-1-like 1	Mus musculus	mus_musculus_UP000000589_10090_2022	0.00168738	9.81804	4.34534	8.44104	4.43975	3.93746	7.1817	8.80211	6.60604	5.2382	0.4	0.2	0.5	0.4	0.2	0.2	0.3	0.3	0.5
P56542	Dnase2	Deoxyribonuclease-2-alpha	Mus musculus	mus_musculus_UP000000589_10090_2022	0	52.6341	59.9484	52.2152	32.9222	39.432	41.8502	31.8978	29.9452	36.0257	11.1	12.9	11.8	9.5	9.2	7.6	7.5	6.6	7.3
Q8K1M6	Dnm1l	Dynamin-1-like protein	Mus musculus	mus_musculus_UP000000589_10090_2022	0	1057.25	1024.32	1072.09	940.104	946.921	1011.86	979.259	964.575	996.585	160	150.4	170.3	173	169.1	162.3	166.4	139.3	145.3
P39054	Dnm2	Dynamin-2	Mus musculus	mus_musculus_UP000000589_10090_2022	0	484.529	486.28	482.857	347.272	345.275	329.494	411.193	430.477	417.505	90.6	93.2	92.6	61.5	65.9	64.8	80.1	82.1	80.5
Q8BZ98	Dnm3	Dynamin-3	Mus musculus	mus_musculus_UP000000589_10090_2022	0	40.3738	59.0486	41.9353	27.9736	28.7239	33.2281	35.5384	44.9857	48.8804	0.8	1.2	0.8	0.7	0.6	0.5	1	0.9	0.7
Q6TXD4	Dnmbp	Dynamin-binding protein	Mus musculus	mus_musculus_UP000000589_10090_2022	0.00031	20.4988	23.1421	20.0383	20.6039	24.1772	22.5121	20.2537	21.7331	16.2429	0.8	0.9	0.8	0.8	1	0.9	0.5	0.8	0.8
Q9Z2W0	Dnpep	Aspartyl aminopeptidase	Mus musculus	mus_musculus_UP000000589_10090_2022	0	1188.24	1176.71	1186.3	784.841	801.784	801.883	914.249	924.186	909.783	522.2	504.5	502.2	331.8	336.7	330	378.6	382.6	377.6
Q80VJ3	Dnph1	2'-deoxynucleoside 5'-phosphate N-hydrolase 1	Mus musculus	mus_musculus_UP000000589_10090_2022	0	63.2021	50.8365	61.0425	32.797	32.7018	28.319	67.4205	71.1439	76.9954	22.3	19.3	23	10	11.4	11.3	27.1	25.6	23.9
Q8R2M2	Dnttip2	Deoxynucleotidyltransferase terminal-interacting protein 2	Mus musculus	mus_musculus_UP000000589_10090_2022	0.000157	8.54524	6.26959	12.1068	11.6842	NA	7.85386	12.5814	6.27803	10.8546	0.3	0.2	0.2	0.2	NA	0.3	0.3	0.2	0.3
Q8BUR4	Dock1	Dedicator of cytokinesis protein 1	Mus musculus	mus_musculus_UP000000589_10090_2022	0	53.4385	51.6774	42.1681	49.5816	47.7753	45.6986	38.5133	46.0695	42.1718	4.3	4.3	5	5.6	4.9	5	4.2	4.8	3.7
Q8C3J5	Dock2	Dedicator of cytokinesis protein 2	Mus musculus	mus_musculus_UP000000589_10090_2022	0	16.4859	11.757	17.5519	5.1158	8.17686	11.4743	11.1283	5.13143	9.67813	0.5	0.7	0.8	0.3	0.2	0.1	0.3	0	0.3
P59764	Dock4	Dedicator of cytokinesis protein 4	Mus musculus	mus_musculus_UP000000589_10090_2022	0	30.3792	24.1257	27.1017	18.3873	23.2219	19.604	33.7849	31.9746	31.0071	2.5	2.3	2.9	2	1.9	1.9	2.7	2.8	2.9
B2RY04	Dock5	Dedicator of cytokinesis protein 5	Mus musculus	mus_musculus_UP000000589_10090_2022	0	18.1334	16.7992	17.6065	18.7145	23.8869	19.7926	20.9029	25.7489	20.5901	1.8	1.6	1.9	1.4	2.1	1.7	1.8	2.3	2.1
Q8R1A4	Dock7	Dedicator of cytokinesis protein 7	Mus musculus	mus_musculus_UP000000589_10090_2022	0	76.3083	84.4589	75.867	51.8786	56.6344	61.9468	76.0335	76.6901	71.7563	2.8	3.4	2.8	3.8	2.9	1.6	3	3.9	3.8
Q8C147	Dock8	Dedicator of cytokinesis protein 8	Mus musculus	mus_musculus_UP000000589_10090_2022	0	40.629	37.0605	38.4535	31.551	40.6487	39.8522	46.9926	51.4712	42.9697	2	1.8	2.1	1	1.9	2.1	1.1	1.9	2.2
Q8BIK4	Dock9	Dedicator of cytokinesis protein 9	Mus musculus	mus_musculus_UP000000589_10090_2022	0	52.4865	53.3476	60.7163	48.6947	57.8599	54.3494	50.226	49.9195	52.0137	2.3	2.5	2.3	3.7	3.6	4.3	2.6	2.3	2.5
Q99LN9	Dohh	Deoxyhypusine hydroxylase	Mus musculus	mus_musculus_UP000000589_10090_2022	0	32.4648	37.5089	46.7316	34.0552	32.0176	33.0013	37.1825	38.012	39.0631	18.2	7.3	5.4	11.2	8	8.6	10.7	9.7	12.4
Q8R2Y3	Dolk	Dolichol kinase	Mus musculus	mus_musculus_UP000000589_10090_2022	0	6.73595	6.52139	9.30956	15.5933	4.42547	8.02499	8.65172	6.92705	NA	0.5	0.4	0.4	0.4	0.2	0.9	NA	0.4	0.5
Q9JMF7	Dolpp1	Dolichyldiphosphatase 1	Mus musculus	mus_musculus_UP000000589_10090_2022	0	31.2601	24.6317	30.6179	55.4077	48.574	56.613	37.1582	31.509	42.3685	2.4	1.9	2.4	4.4	3.7	4.3	3.3	2.4	2.9
Q3UHQ6	Dop1b	Protein dopey-2	Mus musculus	mus_musculus_UP000000589_10090_2022	0	38.5096	40.0214	34.7996	44.106	42.0356	42.136	42.9185	40.9785	43.6154	3.2	3.5	3.2	4.3	3.5	4.8	4.8	3.6	3.9
P42867	Dpagt1	UDP-N-acetylglucosamine--dolichyl-phosphate N-acetylglucosaminephosphotransferase	Mus musculus	mus_musculus_UP000000589_10090_2022	0	38.2446	41.9826	41.8589	35.4179	36.8509	42.2702	48.7396	37.9212	34.6771	4.7	4.7	4.4	5.5	5.6	5.3	4.2	4.6	6
P31428	Dpep1	Dipeptidase 1	Mus musculus	mus_musculus_UP000000589_10090_2022	0	43.8797	79.955	38.3362	45.5331	56.9306	40.9981	65.8386	70.4754	68.4052	7	16.5	8	6.8	11	8	12.9	14	13.3
Q61103	Dpf2	Zinc finger protein ubi-d4	Mus musculus	mus_musculus_UP000000589_10090_2022	0	21.3075	18.3721	24.2864	12.14	14.3999	17.9406	14.9361	11.7795	15.3488	4	3.5	3.3	2.6	1.7	2.3	1.9	1.7	2.1
Q5NCQ5	Dph1	2-(3-amino-3-carboxypropyl)histidine synthase subunit 1	Mus musculus	mus_musculus_UP000000589_10090_2022	0	36.9452	29.5312	22.344	39.0765	42.2971	43.0472	37.8814	39.1809	43.2829	3.4	4.8	5.8	7.3	7.3	6.6	6.3	6.3	6.5
Q9CR25	Dph2	2-(3-amino-3-carboxypropyl)histidine synthase subunit 2	Mus musculus	mus_musculus_UP000000589_10090_2022	0	23.8383	18.6358	17.187	24.4069	17.332	23.0156	22.3134	30.0551	24.7267	2.1	2.3	2.7	3.5	2.9	3.8	3.2	4.5	3.2
Q8K0W9	Dph3	DPH3 homolog	Mus musculus	mus_musculus_UP000000589_10090_2022	0	7.5821	10.5406	8.88087	28.5062	30.1231	18.4716	25.2832	12.6013	24.5318	2.2	2.6	1.9	4.6	7.5	7.1	6.1	3.2	6.3
Q9CWQ0	Dph5	Diphthine methyl ester synthase	Mus musculus	mus_musculus_UP000000589_10090_2022	0	45.1439	38.5293	43.9589	28.2082	28.9478	39.3133	33.8637	44.9695	40.1854	10.4	9.3	10.4	7.9	6.7	6.6	8.2	9.8	7
O70152	Dpm1	Dolichol-phosphate mannosyltransferase subunit 1	Mus musculus	mus_musculus_UP000000589_10090_2022	0	251.073	245.109	258.913	345.621	363.517	368.106	284.471	267.655	268.013	68.4	70.9	72.2	102.7	100.5	98.1	72.8	75.4	72.5
Q9D1Q4	Dpm3	Dolichol-phosphate mannosyltransferase subunit 3	Mus musculus	mus_musculus_UP000000589_10090_2022	0	132.367	113.746	94.0459	182.67	169.513	188.145	157.294	168.477	140.521	73.2	71.3	71.2	100.1	98.1	99.5	77.9	88.5	89.2
Q99KK7	Dpp3	Dipeptidyl peptidase 3	Mus musculus	mus_musculus_UP000000589_10090_2022	0	565.976	619.72	643.233	574.178	565.909	570.798	631.358	643.499	650.774	144.9	138.9	128.5	132.9	135.3	136.6	146.3	149.1	148.2
P28843	Dpp4	Dipeptidyl peptidase 4	Mus musculus	mus_musculus_UP000000589_10090_2022	0	1437.66	1514.86	1560.34	772.778	770.595	812.836	1184.49	1202.24	1217.37	331.6	325.4	310.3	173.4	163.2	164.6	261.2	254.7	250.4
Q9ET22	Dpp7	Dipeptidyl peptidase 2	Mus musculus	mus_musculus_UP000000589_10090_2022	0	533.087	552.051	550.933	374.544	406.73	400.175	205.778	245.948	210.206	119.2	124.9	118	88.7	89.8	83.2	45	54.3	43.4
Q80YA7	Dpp8	Dipeptidyl peptidase 8	Mus musculus	mus_musculus_UP000000589_10090_2022	0	59.8185	46.556	57.2109	37.6278	45.5805	50.8837	41.3888	36.9192	49.888	4.9	4.2	5.7	3.8	3.6	3.2	4.3	3.1	3.6
Q8BVG4	Dpp9	Dipeptidyl peptidase 9	Mus musculus	mus_musculus_UP000000589_10090_2022	0	115.29	115.998	129.093	103.197	98.9849	98.0788	102.713	107.033	109.653	25.4	23.9	22.7	18.7	19	20.4	19.3	20	20.6
A6X919	Dpy19l1	Probable C-mannosyltransferase DPY19L1	Mus musculus	mus_musculus_UP000000589_10090_2022	0	107.572	114.393	141.728	70.3186	72.2153	75.1017	75.5095	77.9766	85.9187	19.1	16.9	16.3	11.6	10.4	10.6	12.8	12.9	11.5
Q99LT0	Dpy30	Protein dpy-30 homolog	Mus musculus	mus_musculus_UP000000589_10090_2022	0	65.2966	94.1079	75.9887	81.9944	78.4679	85.6327	54.0241	78.8343	62.2027	48.3	60.1	42.8	48.2	45	46.1	44.5	50.2	39.1
Q8CHR6	Dpyd	Dihydropyrimidine dehydrogenase [NADP(+)]	Mus musculus	mus_musculus_UP000000589_10090_2022	0	2100.54	1800.72	2096.99	2339.82	2478.02	2533.29	3221.96	3085.39	2997.31	457.7	404.5	474.9	574	548.7	500.7	674.9	706.5	711.9
Q9EQF5	Dpys	Dihydropyrimidinase	Mus musculus	mus_musculus_UP000000589_10090_2022	0	4573.36	4799.63	4419.27	4753.73	4979.88	4623.1	5745.36	5352.35	5629.02	988.4	1054.2	1049.8	1033.3	1142.2	1065.7	1292.8	1224	1266
O08553	Dpysl2	Dihydropyrimidinase-related protein 2	Mus musculus	mus_musculus_UP000000589_10090_2022	0	608.34	704.933	629.321	433.182	414.871	375.814	473.624	476.203	484.765	139.7	155.9	135.2	85.2	91.6	95.5	108.2	106.1	104.9
Q62188	Dpysl3	Dihydropyrimidinase-related protein 3	Mus musculus	mus_musculus_UP000000589_10090_2022	0	302.828	422.63	326.574	248.583	227.928	240.663	236.134	270.778	292.269	39.9	47.2	37.5	28.4	27.9	33.4	38	36.7	31.3
Q924H9	Dqx1	ATP-dependent RNA helicase DQX1	Mus musculus	mus_musculus_UP000000589_10090_2022	0	9.05412	15.4674	12.5501	11.2988	13.2633	16.2552	16.7914	14.4627	12.0278	1.3	0.5	0.6	1.8	1.5	1.5	1.3	1.6	1.9
Q91WV0	Dr1	Protein Dr1	Mus musculus	mus_musculus_UP000000589_10090_2022	0	74.7816	72.7226	62.884	61.5417	57.2994	69.3836	65.6894	76.3867	48.3905	19.2	25.3	26.6	25	15	19.6	15.9	22.8	20.5
Q9CR48	Dram2	DNA damage-regulated autophagy modulator protein 2	Mus musculus	mus_musculus_UP000000589_10090_2022	0	3.57948	2.60144	3.92665	9.60078	9.04576	9.96239	6.91574	8.32713	3.80579	0.5	0.3	0.4	1.2	1.1	1.2	0.5	1	0.9
Q9D6N5	Drap1	Dr1-associated corepressor	Mus musculus	mus_musculus_UP000000589_10090_2022	0	79.1868	100.815	87.5704	59.688	77.8798	76.4064	77.8728	84.7903	80.233	29.2	30.3	28.2	25.8	25.4	23.6	27.4	26.1	26.2
P32233	Drg1	Developmentally-regulated GTP-binding protein 1	Mus musculus	mus_musculus_UP000000589_10090_2022	0	247.683	259.911	260.973	176.364	178.355	203.173	168.839	181.88	174.941	71	71.5	69.3	57.9	51	50.1	49.4	50.8	49.2
Q9QXB9	Drg2	Developmentally-regulated GTP-binding protein 2	Mus musculus	mus_musculus_UP000000589_10090_2022	0	165.34	146.299	156.71	152.577	172.266	173.059	172.175	184.842	159.835	48.3	45.7	49.3	51.1	53.4	46.9	46.5	53.1	47.5
P55292	Dsc2	Desmocollin-2	Mus musculus	mus_musculus_UP000000589_10090_2022	0	90.8425	93.6556	95.9424	134.309	134.627	120.66	117.937	120.727	113.166	12.2	11.4	12.5	14.2	17.3	17.5	15.2	16	15.1
O55111	Dsg2	Desmoglein-2	Mus musculus	mus_musculus_UP000000589_10090_2022	0	148.093	163.262	138.93	193.044	190.11	172.091	147.573	158.118	167.015	25.8	31.3	28.5	33.5	36.5	35.2	31.3	29.2	28.2
E9Q557	Dsp	Desmoplakin	Mus musculus	mus_musculus_UP000000589_10090_2022	0	839.344	862.307	806.216	653.311	701.306	548.29	638.404	673.209	824.605	72.3	75.3	70.4	49.2	35.7	31.2	73.2	74	55.3
Q91ZU6	Dst	Dystonin	Mus musculus	mus_musculus_UP000000589_10090_2022	0	40.9747	46.3826	40.2469	59.7513	56.0221	50.9285	53.6978	56.0364	56.2528	1.2	1.3	1.4	1.8	1.7	2	1.8	2.1	1.7
Q9R0P5	Dstn	Destrin	Mus musculus	mus_musculus_UP000000589_10090_2022	0	1937.03	2094.64	2029.42	1902.89	1883.85	1803.68	1964	2081.31	2240.11	817.4	845.3	803.5	724	744.6	759.5	863.4	895.2	811.5
Q9DD18	Dtd1	D-aminoacyl-tRNA deacylase 1	Mus musculus	mus_musculus_UP000000589_10090_2022	0	76.219	74.1585	62.3066	75.29	92.3006	97.9236	96.8914	85.1435	89.6679	21.9	29.7	31.1	35.3	33.9	28.5	33	34	34.9
Q8BHA3	Dtd2	D-aminoacyl-tRNA deacylase 2	Mus musculus	mus_musculus_UP000000589_10090_2022	0	58.3057	53.2488	63.152	61.2667	56.028	57.6183	59.5137	50.2874	60.48	17.8	15.2	16.1	16.6	17.5	17.5	17	16.3	16.5
O70585	Dtnb	Dystrobrevin beta	Mus musculus	mus_musculus_UP000000589_10090_2022	0	251.757	249.876	270.987	193.794	212.202	190.298	249.156	224.439	234.402	30.6	28.8	28.6	21.8	23	20.2	20	24.3	24.3
Q91WZ8	Dtnbp1	Dysbindin	Mus musculus	mus_musculus_UP000000589_10090_2022	0	40.4975	40.3432	44.2445	58.1756	62.6289	57.3074	54.0044	53.3021	51.8221	18.9	18	19.3	27.1	26.5	26.8	22.3	23.5	23.8
Q3UIR3	Dtx3l	E3 ubiquitin-protein ligase DTX3L	Mus musculus	mus_musculus_UP000000589_10090_2022	0	185.205	196.086	214.353	144.775	142.374	136.977	146.571	169.124	144.709	47.1	42.8	41.4	30.7	31	31.1	30.5	35.7	31.4
P97930	Dtymk	Thymidylate kinase	Mus musculus	mus_musculus_UP000000589_10090_2022	0	1478.96	1571.59	1527.61	1859.97	1868.03	2114.83	1406.79	1470.01	1455.02	298.1	282.3	273.6	326.8	319.6	316.2	311.9	354.2	342.8
Q8C2P3	Dus1l	tRNA-dihydrouridine(16/17) synthase [NAD(P)(+)]-like	Mus musculus	mus_musculus_UP000000589_10090_2022	0	25.6791	20.2283	21.4192	16.5084	17.6479	13.3765	14.251	20.627	23.2396	0.7	2.5	3.1	0.5	2.2	2.2	2.7	2.6	1.7
Q9D7B1	Dus2	tRNA-dihydrouridine(20) synthase [NAD(P)+]-like	Mus musculus	mus_musculus_UP000000589_10090_2022	0	40.9045	37.3512	47.3005	59.9432	66.4029	44.9013	57.0815	53.7565	60.616	5	4	4.1	5.8	8.3	7.7	7.6	6.9	6.6
Q91XI1	Dus3l	tRNA-dihydrouridine(47) synthase [NAD(P)(+)]-like	Mus musculus	mus_musculus_UP000000589_10090_2022	0	38	37.7811	48.2522	42.6199	37.3702	35.2903	47.7376	39.6029	48.5312	133.8	128.9	115.8	4.8	4.8	5.2	5.8	5.3	5.7
Q99N11	Dusp22	Dual specificity protein phosphatase 22	Mus musculus	mus_musculus_UP000000589_10090_2022	0	7.6521	6.4783	6.89306	17.3126	12.621	18.3499	12.6223	10.3176	11.0509	1.6	1.8	2.6	4.1	4.5	6.8	2.6	4.6	4.8
Q6NT99	Dusp23	Dual specificity protein phosphatase 23	Mus musculus	mus_musculus_UP000000589_10090_2022	0	117.426	117.761	112.561	168.66	176.443	169.7	127.151	140.119	132.386	57.2	57.6	57.7	86.1	86.7	86.9	67.4	69.4	68
Q8BTR5	Dusp28	Dual specificity phosphatase 28	Mus musculus	mus_musculus_UP000000589_10090_2022	0	54.838	58.8112	58.332	36.6979	45.8768	40.9138	48.6053	37.5741	41.1536	15.5	16.8	14.7	11.2	10.6	9.8	11.2	10.3	11.9
Q9D7X3	Dusp3	Dual specificity protein phosphatase 3	Mus musculus	mus_musculus_UP000000589_10090_2022	0	329.594	310.084	310.332	506.015	476.46	455.366	316.542	295.149	350.399	129.5	131.8	138.4	190.7	207.6	215.9	144.3	125.1	133.1
Q9CQ43	Dut	Deoxyuridine 5'-triphosphate nucleotidohydrolase	Mus musculus	mus_musculus_UP000000589_10090_2022	0	47.446	44.9519	45.4271	63.0551	60.2687	71.7282	63.9139	60.7924	60.8423	13.9	14.3	15.7	27.5	24	23.8	21.4	23.7	22.6
P51141	Dvl1	Segment polarity protein dishevelled homolog DVL-1	Mus musculus	mus_musculus_UP000000589_10090_2022	0	4.9336	11.2645	13.3468	4.01944	14.1814	10.73	7.42837	4.88017	10.515	0.4	0.3	0.1	0.3	0.4	0.1	0.3	0.1	0.2
O70348	Dxo	Decapping and exoribonuclease protein	Mus musculus	mus_musculus_UP000000589_10090_2022	0	40.7518	44.9964	41.254	26.0625	25.7922	30.2147	28.6565	21.0287	31.6049	5.3	5.7	5.7	4	3.7	3.9	2.8	2.9	3.6
Q8CHY3	Dym	Dymeclin	Mus musculus	mus_musculus_UP000000589_10090_2022	0	153.84	159.774	124.671	160.973	182.052	150.465	145.663	138.229	122.8	14.8	25.7	22.7	18.5	30.7	17.6	17.5	21.4	20.8
Q9JHU4	Dync1h1	Cytoplasmic dynein 1 heavy chain 1	Mus musculus	mus_musculus_UP000000589_10090_2022	0	542.397	520.601	519.63	541.489	535.936	532.652	491.046	504.019	489.199	79.6	79.4	83.8	85	85.6	88.1	75.3	76.4	75.6
O88487	Dync1i2	Cytoplasmic dynein 1 intermediate chain 2	Mus musculus	mus_musculus_UP000000589_10090_2022	0	264.276	286.248	255.107	252.364	262.12	252.273	244.291	264.419	259.986	47.6	54.2	51.4	46.8	49.3	47.6	47.5	50.4	45.9
Q8R1Q8	Dync1li1	Cytoplasmic dynein 1 light intermediate chain 1	Mus musculus	mus_musculus_UP000000589_10090_2022	0	195.218	209.947	193.429	209.993	215.434	191.076	199.194	188.366	195.156	65.9	69.3	68.4	74.5	78.4	78.6	66	64.9	68.6
Q6PDL0	Dync1li2	Cytoplasmic dynein 1 light intermediate chain 2	Mus musculus	mus_musculus_UP000000589_10090_2022	0	91.3473	92.5318	96.1691	98.8306	96.738	105.859	80.3442	80.8981	88.1074	18.2	17.9	17.8	21.8	20.5	19.9	16.4	17.8	15.7
P63168	Dynll1	Dynein light chain 1, cytoplasmic	Mus musculus	mus_musculus_UP000000589_10090_2022	0	126.367	144.342	108.794	120.187	129.138	121.977	133.388	138.06	127.508	84.6	91.4	90.4	86.6	86.4	86.6	88.5	89.6	95
P62627	Dynlrb1	Dynein light chain roadblock-type 1	Mus musculus	mus_musculus_UP000000589_10090_2022	0	262.929	243.048	255.84	233.411	269.781	238.165	223.9	234.989	220.172	122.8	122.8	130.6	125.1	137.5	127.6	112.2	112.2	106
P51807	Dynlt1	Dynein light chain Tctex-type 1	Mus musculus	mus_musculus_UP000000589_10090_2022	0	28.603	38.6534	33.7521	26.2244	26.0895	32.5192	21.3701	25.8995	20.3124	4.8	5.5	4.1	4.6	3.7	3.7	2.9	3.7	3.1
Q61214	Dyrk1a	Dual specificity tyrosine-phosphorylation-regulated kinase 1A	Mus musculus	mus_musculus_UP000000589_10090_2022	0	5.37473	10.2207	16.2016	5.15776	3.91009	5.78242	6.04369	7.31363	11.1416	0.7	0.5	0.3	0.3	0.3	0.3	0.6	0.4	0.3
Q9ESD7	Dysf	Dysferlin	Mus musculus	mus_musculus_UP000000589_10090_2022	0	34.1679	29.6793	44.7888	38.9584	40.7995	38.2572	26.7325	38.1944	42.9993	1.6	1.6	1.2	2.1	1.9	2.1	2	1.9	1.4
Q5BU09	Eapp	E2F-associated phosphoprotein	Mus musculus	mus_musculus_UP000000589_10090_2022	0	NA	3.6678	3.66105	5.91053	2.98339	9.12888	NA	3.55345	1.52097	0.3	0.3	NA	0.7	0.2	0.4	0.1	0.3	NA
Q9CXJ1	Ears2	Probable glutamate--tRNA ligase, mitochondrial	Mus musculus	mus_musculus_UP000000589_10090_2022	0	85.2949	82.7059	93.5817	92.3244	98.347	99.916	95.4544	92.37	87.1868	36.4	32.4	32.4	38.6	38.9	35.5	34.5	35	37.8
Q9D903	Ebna1bp2	Probable rRNA-processing protein EBP2	Mus musculus	mus_musculus_UP000000589_10090_2022	0	38.9187	35.0088	37.7263	31.9552	37.9196	27.3923	34.9829	32.7704	32.1504	13.5	12.1	12.8	10.3	12.6	10.6	11.9	10.9	12.7
P70245	Ebp	3-beta-hydroxysteroid-Delta(8),Delta(7)-isomerase	Mus musculus	mus_musculus_UP000000589_10090_2022	0	1229.62	1269.14	1295.48	1319.81	1354.68	1792.69	1186.6	1063.05	1209.19	1114.2	1020.4	1005.1	1371	1069.5	1054	982.3	886.5	981
Q9D0P0	Ebpl	Emopamil-binding protein-like	Mus musculus	mus_musculus_UP000000589_10090_2022	0	110.652	96.1147	86.8674	403.371	371.897	450.109	234.199	181.47	167.253	17.4	19.2	22.1	90	74.4	80.7	33.5	36.3	46.8
Q9CS74	Ecd	Protein ecdysoneless homolog	Mus musculus	mus_musculus_UP000000589_10090_2022	0	11.0331	10.8623	14.0992	10.9492	6.75638	7.00575	9.57911	17.4913	8.91088	0.7	1.1	1	0.8	0.9	0.9	0.7	1.5	0.6
Q4PZA2	Ece1	Endothelin-converting enzyme 1	Mus musculus	mus_musculus_UP000000589_10090_2022	0	152.184	148.642	157.771	101.35	107.996	81.0972	167.824	185.143	179.443	34.6	32.7	33.3	17.3	22.8	22.6	39	40.3	37.5
Q9JMI0	Ecel1	Endothelin-converting enzyme-like 1	Mus musculus	mus_musculus_UP000000589_10090_2022	0.00351306	43.7138	35.5325	52.955	12.8659	16.0675	19.2368	34.1995	39.4808	81.0054	1.2	0.8	1	0.4	0.4	0.3	1.8	0.9	0.8
O35459	Ech1	Delta(3,5)-Delta(2,4)-dienoyl-CoA isomerase, mitochondrial	Mus musculus	mus_musculus_UP000000589_10090_2022	0	2371.37	2294.26	2116.11	4288.93	4264.58	4379.37	2253.02	2233.81	2207.14	935.9	977.2	994.6	1910.3	1841.7	1845.6	985.9	989.2	1026.2
Q9D9V3	Echdc1	Ethylmalonyl-CoA decarboxylase	Mus musculus	mus_musculus_UP000000589_10090_2022	0	949.353	964.129	972.396	1252.67	1217.6	1380.76	883.734	964.643	880.466	263.4	269.9	258.4	452.7	338.5	344.9	237.1	299.7	245.3
Q3TLP5	Echdc2	Enoyl-CoA hydratase domain-containing protein 2, mitochondrial	Mus musculus	mus_musculus_UP000000589_10090_2022	0	2147.15	2086.06	2127.05	1665.24	1696.99	1587.51	1737.03	1768.33	1653.65	975.9	990.4	999.1	772.2	800	810.2	767.5	823.2	837.4
Q9D7J9	Echdc3	Enoyl-CoA hydratase domain-containing protein 3, mitochondrial	Mus musculus	mus_musculus_UP000000589_10090_2022	0	1249.75	1200.69	1103.78	1879.71	1904.35	1860.63	1889.57	1776.67	1783.14	486.6	503	545.2	797.4	837.1	805.2	792	791.5	816.3
Q8BH95	Echs1	Enoyl-CoA hydratase, mitochondrial	Mus musculus	mus_musculus_UP000000589_10090_2022	0	6250.14	5793.68	5870.05	6626.13	6686.69	6908.79	7099.7	6912.28	6141.68	3044.6	2984.7	3108.3	3771.4	3669.2	3527.2	3423.9	3690.4	3842
P42125	Eci1	Enoyl-CoA delta isomerase 1, mitochondrial	Mus musculus	mus_musculus_UP000000589_10090_2022	0	4777.32	4785.45	4631.09	10817.5	11233	11766.1	5091.05	4987.33	4771.62	2328.6	2492.1	2519.8	6740.6	6399.7	5849.5	2596.9	2786.6	2762.5
Q9WUR2	Eci2	Enoyl-CoA delta isomerase 2	Mus musculus	mus_musculus_UP000000589_10090_2022	0	3910.14	3839.72	3682.9	7672.13	7993.47	8375.54	4171.89	3890.66	3859.74	880.6	914.3	957.3	2128.9	2019.3	1920.4	979.8	979.3	1055.8
Q61508	Ecm1	Extracellular matrix protein 1	Mus musculus	mus_musculus_UP000000589_10090_2022	0	168.227	165.815	168.157	139.025	140.073	137.754	151.045	140.053	159.076	30	29.6	31.3	24.8	25.8	25	29.6	25.4	28.7
Q6PDI5	Ecpas	Proteasome adapter and scaffold protein ECM29	Mus musculus	mus_musculus_UP000000589_10090_2022	0	205.076	193.304	210.653	236.916	233.873	237.584	209.649	210.61	199.82	33.6	30.4	34.1	39.5	39.6	40.2	33	34.7	34.7
Q9QZH6	Ecsit	Evolutionarily conserved signaling intermediate in Toll pathway, mitochondrial	Mus musculus	mus_musculus_UP000000589_10090_2022	0	153.397	165.649	176.788	103.897	109.522	126.03	111.325	115.71	123.325	35	35.9	34.4	32.6	28.8	26.4	32	29.6	29.4
A0A140LIP2	Ect2l	Epithelial cell-transforming sequence 2 oncogene-like	Mus musculus	mus_musculus_UP000000589_10090_2022	0.000464	62.3158	NA	NA	13.1948	18.1801	18.0323	34.2171	39.7668	22.7087	NA	NA	1.1	0.3	0.3	0.2	0.4	0.7	0.6
Q8K2D3	Edc3	Enhancer of mRNA-decapping protein 3	Mus musculus	mus_musculus_UP000000589_10090_2022	0	13.5414	15.2795	15.9144	10.2918	10.9722	12.6425	11.6417	11.8816	10.4666	3.9	2.9	3.4	2	1.5	1.9	2.7	2.4	2
Q3UJB9	Edc4	Enhancer of mRNA-decapping protein 4	Mus musculus	mus_musculus_UP000000589_10090_2022	0	151.843	131.887	147.806	127.857	132.886	138.801	125.863	126.343	128.999	17.6	16.3	18.5	13.6	13.9	12.6	13.6	15.3	14.2
Q2HXL6	Edem3	ER degradation-enhancing alpha-mannosidase-like protein 3	Mus musculus	mus_musculus_UP000000589_10090_2022	0	47.5226	65.8472	54.3244	33.3356	27.8389	33.509	33.0185	40.0253	32.4561	5.2	5.3	5.8	3.3	3.6	3	4.3	3.9	3.9
Q9JMG1	Edf1	Endothelial differentiation-related factor 1	Mus musculus	mus_musculus_UP000000589_10090_2022	0	303.433	334.752	368.035	281.951	260.249	292.576	239.268	314.816	273.947	171.2	155.7	148.6	143.2	137.6	143.5	131.1	153.9	119.7
Q8BL66	Eea1	Early endosome antigen 1	Mus musculus	mus_musculus_UP000000589_10090_2022	0	209.313	216.592	210.127	163.927	164.233	166.223	185.819	199.495	196.508	62.3	65.5	61.7	51.7	50.3	50.4	59.6	59.5	53.8
Q921E6	Eed	Polycomb protein EED	Mus musculus	mus_musculus_UP000000589_10090_2022	0.000157	26.3692	13.5118	22.2856	3.80659	14.6463	10.3943	17.7621	13.3536	17.4024	2.4	1.6	2.5	1.5	0.2	1	0.6	1	2.1
P10126	Eef1a1	Elongation factor 1-alpha 1	Mus musculus	mus_musculus_UP000000589_10090_2022	0	34054.1	33638	33932.3	29963.2	28683.6	28559.4	29737.7	33031.7	31956.1	9907.8	10518.8	10742	8183.4	8211.2	8055.1	9705.6	10198.9	8839.3
P62631	Eef1a2	Elongation factor 1-alpha 2	Mus musculus	mus_musculus_UP000000589_10090_2022	0	8.97571	15.1808	12.9157	10.5203	9.97238	16.162	12.3973	10.9407	12.1411	2.4	6.6	1.4	2.8	1.2	2	1.9	2.1	2.6
Q9CY45	Eef1akmt1	EEF1A lysine methyltransferase 1	Mus musculus	mus_musculus_UP000000589_10090_2022	0	36.6426	41.1309	39.8541	63.6665	70.9153	62.6674	50.8043	57.0132	56.7241	10.4	10.2	10	21.2	24.1	20.8	18	17.2	16.5
O70251	Eef1b	Elongation factor 1-beta	Mus musculus	mus_musculus_UP000000589_10090_2022	0	3319.69	3406.19	3205.31	2974.08	2821.18	2734.87	3060.92	3352.62	3070	821.3	881.2	861.1	720.8	751.2	728	813.2	862.3	800.3
P57776	Eef1d	Elongation factor 1-delta	Mus musculus	mus_musculus_UP000000589_10090_2022	0	5270.21	5654.46	5556.61	4171.57	4348	4139.07	4096.71	4782.59	4651.71	1605.9	1675.1	1614.9	1261.3	1320.4	1264.8	1345.1	1438.3	1296.6
Q9D1M4	Eef1e1	Eukaryotic translation elongation factor 1 epsilon-1	Mus musculus	mus_musculus_UP000000589_10090_2022	0	266.891	307.733	308.663	283.643	321.574	273.168	273.401	314.833	313.161	92.6	92.5	86.9	88.5	99.5	92.3	98.5	98.4	86.5
Q9D8N0	Eef1g	Elongation factor 1-gamma	Mus musculus	mus_musculus_UP000000589_10090_2022	0	3860.01	3905.21	3772.55	2740.14	2873.76	2777.6	3075.88	3392.72	3405.92	1329.5	1368.1	1370.2	993.2	1035.7	963.3	1132	1202.4	1045.9
P58252	Eef2	Elongation factor 2	Mus musculus	mus_musculus_UP000000589_10090_2022	0	6926.35	6854.03	6907.18	5875.98	5648.4	5997.7	6151.86	6193.54	6021.09	2138.9	2116.9	2109.2	1897.4	1810.9	1892.1	1916.9	1992.3	1965.8
Q9JHW4	Eefsec	Selenocysteine-specific elongation factor	Mus musculus	mus_musculus_UP000000589_10090_2022	0	296.278	311.306	318.326	298.9	283.736	308.954	330.454	303.43	325.494	88.6	86.3	82.8	85.9	82.1	86.1	90.4	82.8	90.6
Q3TGW2	Eepd1	Endonuclease/exonuclease/phosphatase family domain-containing protein 1	Mus musculus	mus_musculus_UP000000589_10090_2022	0	41.4676	42.3685	38.8896	64.3192	56.589	60.4362	35.3455	33.1318	37.214	7.9	6.7	7.5	12.3	11.7	12.5	7.1	6.4	7.2
Q8BPB5	Efemp1	EGF-containing fibulin-like extracellular matrix protein 1	Mus musculus	mus_musculus_UP000000589_10090_2022	0	22.8873	26.3499	22.9918	18.7754	18.6114	14.3976	13.7556	18.1931	11.9277	2.3	2.6	2	1.6	2.1	1.8	1	1.2	1.3
Q9D8Y0	Efhd2	EF-hand domain-containing protein D2	Mus musculus	mus_musculus_UP000000589_10090_2022	0	531.356	481.18	526.914	350.667	355.114	391.25	449.67	420.927	439.408	206.5	195.5	219.2	154	138.7	136.7	175.7	170.1	181.8
Q8C0D5	Efl1	Elongation factor-like GTPase 1	Mus musculus	mus_musculus_UP000000589_10090_2022	0	470.31	407.836	442.295	401.138	400.86	398.457	401.345	408.513	398.719	52.9	53.4	52	34.8	33.3	34.5	34.5	36.8	35.1
P52795	Efnb1	Ephrin-B1	Mus musculus	mus_musculus_UP000000589_10090_2022	0	19.3251	26.9071	16.9379	22.3088	20.9574	14.4568	13.3362	17.246	19.5586	2.6	4.1	6.7	5.5	4.6	6.9	6.9	3	4.3
Q8BG67	Efr3a	Protein EFR3 homolog A	Mus musculus	mus_musculus_UP000000589_10090_2022	0	128.108	109.431	119.975	190.163	184.322	190.418	223.738	213.066	199.874	21.2	20.2	23.3	34.3	31.2	33	35.9	37.6	40.2
O08810	Eftud2	116 kDa U5 small nuclear ribonucleoprotein component	Mus musculus	mus_musculus_UP000000589_10090_2022	0	5410.17	5658.14	5669.23	3630.15	3684.95	3555.43	4735.24	4731.81	4419.81	285.5	292.4	284	226.4	226.4	212	258.4	269.9	243.7
Q01279	Egfr	Epidermal growth factor receptor	Mus musculus	mus_musculus_UP000000589_10090_2022	0	875.731	983.887	978.475	76.7651	76.016	89.9201	180.465	275.078	222.557	146.3	147.6	134.3	14.4	11.8	10.1	32.1	40.2	26.3
Q91YE3	Egln1	Egl nine homolog 1	Mus musculus	mus_musculus_UP000000589_10090_2022	0	130.633	146.145	140.763	165.36	155.741	177.752	142.894	143.828	201.14	19.5	18.8	13.1	20.8	17.4	18.3	18.3	15.9	16.8
Q9WVK4	Ehd1	EH domain-containing protein 1	Mus musculus	mus_musculus_UP000000589_10090_2022	0	780.278	746.211	756.966	626.944	606.548	591.826	883.819	930.859	876.757	258.2	271.1	271.5	206.6	215.6	213.7	315.6	331.7	309.4
Q8BH64	Ehd2	EH domain-containing protein 2	Mus musculus	mus_musculus_UP000000589_10090_2022	0	118.188	336.341	133.624	114.686	136.075	114.885	117.427	147.161	126.704	22.6	42.6	19.4	19	19.1	15.4	17.6	21.3	17.1
Q9QXY6	Ehd3	EH domain-containing protein 3	Mus musculus	mus_musculus_UP000000589_10090_2022	0	723.828	787.456	783.089	558.287	564.428	512.945	731.184	716.788	715.762	174.9	178.8	171.3	124.1	128.5	128.8	171.7	178	178.3
Q9EQP2	Ehd4	EH domain-containing protein 4	Mus musculus	mus_musculus_UP000000589_10090_2022	0	150.3	179.833	143.708	269.577	251.91	258.244	184.452	177.166	182.503	41.8	53.5	45.4	64.6	64.5	67.2	49.8	49.5	49.5
Q9DBM2	Ehhadh	Peroxisomal bifunctional enzyme	Mus musculus	mus_musculus_UP000000589_10090_2022	0	6104.48	4902.65	5881.12	118807	115948	130873	6964.7	5745.33	5950.92	2691.6	2207.2	2741.3	46187.6	41695.8	40354.1	2737	2660.7	3310.1
Q61070	Ei24	Etoposide-induced protein 2.4	Mus musculus	mus_musculus_UP000000589_10090_2022	0	88.3918	90.0932	83.0595	123.619	130.149	130.589	102.149	88.2457	87.7532	22.3	24	24.6	36.3	35.1	35	23.8	24.1	29.1
P48024	Eif1	Eukaryotic translation initiation factor 1	Mus musculus	mus_musculus_UP000000589_10090_2022	0	107.436	121.433	110.454	98.8843	76.0289	81.7221	66.3448	96.0821	67.4873	36.8	40.2	35.6	27.2	26.5	33.8	22	22.5	23.9
Q3TQZ4	Eif1ad3	Eukaryotic translation initiation factor 4C	Mus musculus	mus_musculus_UP000000589_10090_2022	0	29.1144	31.339	32.0892	32.5426	50.672	54.9859	33.1502	18.5137	22.6973	4	3.9	3.6	6.9	6.3	4.1	2.8	2.3	4.1
Q8BMJ3	Eif1ax	Eukaryotic translation initiation factor 1A, X-chromosomal	Mus musculus	mus_musculus_UP000000589_10090_2022	0	732.232	636.111	657.89	636.145	659.141	627.778	585.811	566.62	568.886	362.6	342.8	337.9	300.2	305.5	298.8	281.2	281.7	284.3
Q9CXU9	Eif1b	Eukaryotic translation initiation factor 1b	Mus musculus	mus_musculus_UP000000589_10090_2022	0	693.367	697.723	733.183	589.316	468.017	519.934	497.366	494.259	511.868	473.4	480.3	443.1	326.1	316.8	381	327.1	322.4	318.1
Q8BJW6	Eif2a	Eukaryotic translation initiation factor 2A	Mus musculus	mus_musculus_UP000000589_10090_2022	0	490.22	522.555	513.667	499.952	491.91	502.848	460.867	474.433	496.806	99.1	101.4	94.3	93	96.7	95.7	89.1	92.8	88.7
Q03963	Eif2ak2	Interferon-induced, double-stranded RNA-activated protein kinase	Mus musculus	mus_musculus_UP000000589_10090_2022	0	72.8641	69.5653	78.8072	62.3531	47.2794	63.6578	47.8739	63.7894	46.3009	16.3	16.2	15.9	15.6	14	11.2	10.4	14.4	11.8
Q9QZ05	Eif2ak4	eIF-2-alpha kinase GCN2	Mus musculus	mus_musculus_UP000000589_10090_2022	0	4814.72	4919.73	4783.22	4056.57	4094.5	4515.34	4044.54	4399.57	4056.31	56.3	57.9	56.6	53.1	48.2	47.7	47.7	51.8	47.6
Q99LC8	Eif2b1	Translation initiation factor eIF-2B subunit alpha	Mus musculus	mus_musculus_UP000000589_10090_2022	0	99.6302	97.9372	106.264	105.977	112.686	103.176	90.8918	96.2821	95.0653	34.2	33	32.3	33.5	38.2	37	31.2	33.9	31
Q99LD9	Eif2b2	Translation initiation factor eIF-2B subunit beta	Mus musculus	mus_musculus_UP000000589_10090_2022	0	111.417	112.32	121.668	109.561	119.099	109.858	102.446	116.834	108.734	41.3	36.6	35.1	36.6	45.1	38.9	38.4	45.5	43
B1AUN2	Eif2b3	Eukaryotic translation initiation factor 2B, subunit 3	Mus musculus	mus_musculus_UP000000589_10090_2022	0	156.462	152.993	154.456	170.771	154.082	155.377	146.819	164.8	151.022	46.7	48.9	48	49.7	49.4	52.8	46.4	51.8	45.9
Q61749	Eif2b4	Translation initiation factor eIF-2B subunit delta	Mus musculus	mus_musculus_UP000000589_10090_2022	0	326.126	326.985	303.636	325.775	355.219	320.451	311.413	302.194	321.044	63.1	69.4	69	70.3	74.8	74.3	66.8	64.9	68.9
Q8CHW4	Eif2b5	Translation initiation factor eIF-2B subunit epsilon	Mus musculus	mus_musculus_UP000000589_10090_2022	0	213.849	204.421	213.018	232.421	212.764	233.621	214.86	227.894	200.531	30.4	29.9	29.3	35.7	33.6	35.2	31.3	32	33.7
Q61211	Eif2d	Eukaryotic translation initiation factor 2D	Mus musculus	mus_musculus_UP000000589_10090_2022	0	80.4763	68.1534	69.8588	89.2767	91.9766	93.1834	79.7479	77.4374	81.5483	14.3	13.3	14	18.3	17.5	16.9	17	15.7	16.9
Q6ZWX6	Eif2s1	Eukaryotic translation initiation factor 2 subunit 1	Mus musculus	mus_musculus_UP000000589_10090_2022	0	666.174	651.553	665.972	652.552	639.029	630.423	567.794	601.192	574.426	301.4	296.3	300.5	283.6	283.4	292.4	270.2	274	269.6
Q99L45	Eif2s2	Eukaryotic translation initiation factor 2 subunit 2	Mus musculus	mus_musculus_UP000000589_10090_2022	0	952.259	925.905	927.631	896.557	889.971	864.435	798.922	851.25	828.046	274.8	279.6	282.1	261.3	272.1	273.1	256.4	260.7	242.4
Q9Z0N1	Eif2s3x	Eukaryotic translation initiation factor 2 subunit 3, X-linked	Mus musculus	mus_musculus_UP000000589_10090_2022	0	219.663	174.798	198.186	210.124	199.122	181.484	177.901	182.786	167.406	70.4	61.5	74.8	58.9	60.4	64.7	60.6	64	61.2
Q9Z0N2	Eif2s3y	Eukaryotic translation initiation factor 2 subunit 3, Y-linked	Mus musculus	mus_musculus_UP000000589_10090_2022	0	545.341	600.755	620.309	653.177	595.029	627.445	574.051	562.575	550.682	218.7	212.6	203.2	223.3	207.8	224.8	193.7	203.8	204.6
P23116	Eif3a	Eukaryotic translation initiation factor 3 subunit A	Mus musculus	mus_musculus_UP000000589_10090_2022	0	532.496	557.77	576.841	480.163	489.505	473.763	481.182	479.537	467.798	341.7	333.3	323.5	289.4	290.4	299.6	285.6	294.6	293.5
Q8JZQ9	Eif3b	Eukaryotic translation initiation factor 3 subunit B	Mus musculus	mus_musculus_UP000000589_10090_2022	0	651.429	686.726	669.583	599.46	587.982	582.29	581.263	593.136	600.586	172.2	182.2	174.4	163.7	164.4	161.4	160.8	163.2	155.9
Q8R1B4	Eif3c	Eukaryotic translation initiation factor 3 subunit C	Mus musculus	mus_musculus_UP000000589_10090_2022	0	1099.37	1103.62	1155.4	989.015	995.251	1040.2	999.848	966.696	962.021	172.1	166	165.5	165.6	161.3	158.8	156.7	153.2	163
O70194	Eif3d	Eukaryotic translation initiation factor 3 subunit D	Mus musculus	mus_musculus_UP000000589_10090_2022	0	260.429	279.262	292.101	239.215	227.86	232.789	228.075	244.431	241.626	141.9	136.9	131.9	115.5	112.7	113	117.4	116	112.4
P60229	Eif3e	Eukaryotic translation initiation factor 3 subunit E	Mus musculus	mus_musculus_UP000000589_10090_2022	0	639.096	612.792	659.311	502.633	517.36	528.171	490.241	520.732	507.469	206.9	191.7	198.3	167.2	161.8	158.5	162	165.3	158.6
Q9DCH4	Eif3f	Eukaryotic translation initiation factor 3 subunit F	Mus musculus	mus_musculus_UP000000589_10090_2022	0	539.003	558.169	579.17	457.573	480.588	469.795	456.926	459.583	447.419	367.7	358.9	347	307.8	309.2	297.5	290.9	303	293.4
Q9Z1D1	Eif3g	Eukaryotic translation initiation factor 3 subunit G	Mus musculus	mus_musculus_UP000000589_10090_2022	0	628.079	654.195	665.118	502.654	509.967	515.085	499.203	503.772	540.962	195.2	199.2	190.6	154.4	157.2	149.3	159	150.5	153
Q91WK2	Eif3h	Eukaryotic translation initiation factor 3 subunit H	Mus musculus	mus_musculus_UP000000589_10090_2022	0	536.837	606.309	609.004	489.723	461.223	499.326	466.761	490.945	496.511	170.5	168.5	151.9	140.1	129.3	131.8	137	139	131.9
Q9QZD9	Eif3i	Eukaryotic translation initiation factor 3 subunit I	Mus musculus	mus_musculus_UP000000589_10090_2022	0	565.133	630.894	586.913	523.65	498.663	488.801	493.181	504.207	507.508	196.2	199.9	188.9	164.8	169.6	173.6	163.5	164.7	156.3
Q3UGC7	Eif3j1	Eukaryotic translation initiation factor 3 subunit J-A	Mus musculus	mus_musculus_UP000000589_10090_2022	0	614.187	627.495	627.835	573.768	612.879	555.644	541.197	601.013	581.566	156.3	152.2	148.9	159.1	151.6	146.3	145.7	143.4	133.2
Q9DBZ5	Eif3k	Eukaryotic translation initiation factor 3 subunit K	Mus musculus	mus_musculus_UP000000589_10090_2022	0	262.541	362.427	424.798	616.098	592.166	615.895	579.329	435.494	452.728	122.5	125.4	119.2	119	121.2	121.2	115	114.1	112.3
Q8QZY1	Eif3l	Eukaryotic translation initiation factor 3 subunit L	Mus musculus	mus_musculus_UP000000589_10090_2022	0	530.773	543.187	538.021	462.585	469.248	464.479	440.891	439.413	431.459	182	181.8	177.4	169.3	170.3	168.1	143.6	151.4	151.5
Q99JX4	Eif3m	Eukaryotic translation initiation factor 3 subunit M	Mus musculus	mus_musculus_UP000000589_10090_2022	0	308.695	349.66	361.738	272.005	291.158	283.966	288.351	300.238	273.572	99.9	112.4	87.4	101.3	98.5	90.6	81.8	88	89.7
P60843	Eif4a1	Eukaryotic initiation factor 4A-I	Mus musculus	mus_musculus_UP000000589_10090_2022	0	2419.12	2535.83	2578.45	1997.67	1866.07	2043	2005.17	2016.5	2014.31	1141.4	1134.2	1102.7	938.5	871.6	896.6	925.8	972.1	922.3
P10630	Eif4a2	Eukaryotic initiation factor 4A-II	Mus musculus	mus_musculus_UP000000589_10090_2022	0	395.879	410.575	414.921	545.741	557.815	573.437	415.808	410.906	459.612	107.7	107.2	103.8	147.4	144.1	142.5	116.7	111.9	108.5
Q91VC3	Eif4a3	Eukaryotic initiation factor 4A-III	Mus musculus	mus_musculus_UP000000589_10090_2022	0	2068.34	2029.71	1990.95	1383.86	1386.87	1619.88	1635.11	1782.45	1663.89	344.5	356.4	350.2	292.4	272.1	267.7	290.3	311.8	284.9
Q8BGD9	Eif4b	Eukaryotic translation initiation factor 4B	Mus musculus	mus_musculus_UP000000589_10090_2022	0	361.522	381.884	395.156	354.695	332.185	354.606	346.152	347.41	360.556	108.6	105.5	105.3	97.8	92.7	113	98.3	133.8	114.7
P63073	Eif4e	Eukaryotic translation initiation factor 4E	Mus musculus	mus_musculus_UP000000589_10090_2022	0	385.183	407.866	382.825	350.204	350.806	358.298	353.271	364.859	322.175	202.1	217.7	201.3	211.1	209	210.7	189.4	208.9	201.2
Q8BMB3	Eif4e2	Eukaryotic translation initiation factor 4E type 2	Mus musculus	mus_musculus_UP000000589_10090_2022	0	15.2614	15.4987	19.0305	15.8761	14.9799	13.0548	13.846	11.7625	15.0236	9.7	8	6.1	5.1	5.5	6.9	7.4	6.3	5.4
Q60876	Eif4ebp1	Eukaryotic translation initiation factor 4E-binding protein 1	Mus musculus	mus_musculus_UP000000589_10090_2022	0	43.2843	47.1984	38.119	39.7487	41.5251	38.6322	36.3233	40.1391	39.6536	21.5	24.6	18.3	23.6	23.8	21.4	19.5	22	16.9
P70445	Eif4ebp2	Eukaryotic translation initiation factor 4E-binding protein 2	Mus musculus	mus_musculus_UP000000589_10090_2022	0	23.4278	24.5616	20.8678	21.7016	25.3835	25.6874	21.3941	19.282	23.2995	14.6	16	14.4	17.6	16.7	15.9	16	13.4	14.4
Q6NZJ6	Eif4g1	Eukaryotic translation initiation factor 4 gamma 1	Mus musculus	mus_musculus_UP000000589_10090_2022	0	617.228	616.152	646.355	638.664	632.042	668.777	615.956	622.104	611.116	193.7	187.4	189.7	212.3	198.1	197.6	192.3	192.9	191
Q62448	Eif4g2	Eukaryotic translation initiation factor 4 gamma 2	Mus musculus	mus_musculus_UP000000589_10090_2022	0	306.028	292.99	314.459	294.611	308.931	283.375	265.521	282.967	271.061	72.2	69.4	71.3	72.6	77.1	74.7	66.1	68	66
Q80XI3	Eif4g3	Eukaryotic translation initiation factor 4 gamma 3	Mus musculus	mus_musculus_UP000000589_10090_2022	0	69.0136	73.4745	71.7897	81.1855	84.2897	85.6994	73.1765	71.0773	74.0073	9.2	9.9	9.3	12.8	12.8	12.1	10.7	9.3	10
Q9WUK2	Eif4h	Eukaryotic translation initiation factor 4H	Mus musculus	mus_musculus_UP000000589_10090_2022	0	669.471	696.854	694.287	708.832	822.891	790.77	718.994	725.315	937.94	203.2	199.8	189.5	177.8	187.7	181	211.5	189.6	184.8
P59325	Eif5	Eukaryotic translation initiation factor 5	Mus musculus	mus_musculus_UP000000589_10090_2022	0	526.741	498.101	543.907	491.654	496.441	486.72	519.565	527.129	513.015	241.9	203	210.7	190.8	195.7	218.3	198.9	206.2	203.4
P63242	Eif5a	Eukaryotic translation initiation factor 5A-1	Mus musculus	mus_musculus_UP000000589_10090_2022	0	1598.38	1678.62	1767.63	1555.16	1493.96	1493.92	1606.89	1590.64	1633.44	1358.8	1342.2	1287.1	1261.6	1234.9	1266.6	1328.1	1294.5	1302.2
Q05D44	Eif5b	Eukaryotic translation initiation factor 5B	Mus musculus	mus_musculus_UP000000589_10090_2022	0	295.673	293.807	305.229	308.555	291.905	292.041	278.112	281.033	274.269	65	64.2	65.2	61.7	63.8	65.5	57.7	60.7	62
O55135	Eif6	Eukaryotic translation initiation factor 6	Mus musculus	mus_musculus_UP000000589_10090_2022	0	834.891	897.044	874.3	925.955	811.924	825.864	971.335	1002.53	981.128	324.9	303.9	310.7	303.1	298.7	330.7	365.2	359.4	347.5
Q8K0G5	Eipr1	EARP and GARP complex-interacting protein 1	Mus musculus	mus_musculus_UP000000589_10090_2022	0	66.4689	58.9582	54.1284	49.6052	42.2838	48.3148	51.2627	48.0248	59.2185	10.1	10.1	11.2	8.7	8.6	8.5	10.5	9.2	9.2
Q8VEB6	Elac1	Zinc phosphodiesterase ELAC protein 1	Mus musculus	mus_musculus_UP000000589_10090_2022	0	19.4842	24.8067	12.2819	24.7051	15.7446	21.3487	16.066	NA	12.6044	0.7	1.4	1.1	1.2	0.9	1.4	0.7	NA	0.9
Q80Y81	Elac2	Zinc phosphodiesterase ELAC protein 2	Mus musculus	mus_musculus_UP000000589_10090_2022	0	79.2359	80.9352	79.6451	68.413	71.1648	73.439	82.7171	81.0872	69.36	17.1	18.8	17.7	16.3	15.9	13.5	15.4	18.2	17.7
P70372	Elavl1	ELAV-like protein 1	Mus musculus	mus_musculus_UP000000589_10090_2022	0	794.194	800.974	775.414	601.449	609.026	594.728	632.814	669.145	610.61	226.2	241.3	232.9	175.1	179.5	179	179.5	200.6	183.8
O08856	Ell	RNA polymerase II elongation factor ELL	Mus musculus	mus_musculus_UP000000589_10090_2022	0	34.084	34.5543	33.8077	28.3517	27.5708	32.092	37.2912	38.8514	35.0936	4.4	5.9	4.2	4.1	3.5	4.3	4	4.3	4.4
Q8BHL5	Elmo2	Engulfment and cell motility protein 2	Mus musculus	mus_musculus_UP000000589_10090_2022	0	18.7408	18.7195	20.8593	17.2173	15.7478	17.0652	17.2947	17.6592	16.8069	2.3	1.7	1.8	1.2	1.9	1.7	1.5	1.9	1.9
Q8BYZ7	Elmo3	Engulfment and cell motility protein 3	Mus musculus	mus_musculus_UP000000589_10090_2022	0	64.0327	60.1892	69.7776	65.6572	62.0334	56.9818	64.9601	72.8019	62.2336	15.2	12.7	13.6	13.6	13	12.6	13.9	15.3	14.2
Q8BGF6	Elmod2	ELMO domain-containing protein 2	Mus musculus	mus_musculus_UP000000589_10090_2022	0	77.247	76.3051	89.583	79.0797	88.4463	101.598	68.0886	85.4859	74.1222	15.1	13.7	12.4	19	19.3	16.9	19	15	14.4
Q8CB77	Eloa	Elongin-A	Mus musculus	mus_musculus_UP000000589_10090_2022	0	40.8927	33.7602	42.6719	30.2182	30.369	29.1035	26.9494	27.6477	35.4639	16.5	19	18.8	14.4	17.6	4.4	5.9	26.6	20.9
P62869	Elob	Elongin-B	Mus musculus	mus_musculus_UP000000589_10090_2022	0	509.593	507.501	504.624	464.814	475.854	471.701	454.603	469.319	434.261	199.5	204.2	193.8	195.5	191.1	202.5	184.8	191	208.4
P83940	Eloc	Elongin-C	Mus musculus	mus_musculus_UP000000589_10090_2022	0	698.053	664.486	706.426	722.814	757.263	642.713	674.865	707.77	741.312	349	335.4	360.1	317.4	347.3	338.6	356.5	377.4	329.9
Q9JLJ5	Elovl1	Elongation of very long chain fatty acids protein 1	Mus musculus	mus_musculus_UP000000589_10090_2022	0	14.1356	60.3159	33.6701	35.2508	21.6432	23.3448	27.585	46.5521	40.1011	18.4	24.2	20.6	10.8	2.8	6.4	5	15.8	5.9
Q9JLJ4	Elovl2	Elongation of very long chain fatty acids protein 2	Mus musculus	mus_musculus_UP000000589_10090_2022	0	135.846	111.145	126.168	86.5335	71.0009	82.6231	31.8769	38.696	44.8599	96.5	89.9	103.6	44.4	43.6	48.5	27	22.6	16.4
Q8BHI7	Elovl5	Elongation of very long chain fatty acids protein 5	Mus musculus	mus_musculus_UP000000589_10090_2022	0	54.0617	56.1539	67.1063	284.321	256.189	256.66	54.9808	98.8912	79.8292	35.8	35.8	34.2	151.3	150.9	165.1	39.8	52.7	29.8
Q920L5	Elovl6	Elongation of very long chain fatty acids protein 6	Mus musculus	mus_musculus_UP000000589_10090_2022	0	NA	NA	1.51289	34.7036	40.6094	33.7294	3.35958	5.12556	13.9722	0.1	NA	NA	3.3	4	3.8	1.4	0.5	0.3
Q7TT37	Elp1	Elongator complex protein 1	Mus musculus	mus_musculus_UP000000589_10090_2022	0	120.17	129.881	129.59	114.013	112.45	115.575	107.161	102.35	114.265	18.4	19	15.8	17.8	17.8	16.2	15.5	22.2	14.5
Q91WG4	Elp2	Elongator complex protein 2	Mus musculus	mus_musculus_UP000000589_10090_2022	0	53.6578	52.6067	44.8716	47.1316	49.2037	56.1529	44.3209	49.2202	47.2929	6	8.1	6.4	8	7.7	5.7	7.1	6.6	5.4
Q9CZX0	Elp3	Elongator complex protein 3	Mus musculus	mus_musculus_UP000000589_10090_2022	0	168.184	156.694	166.183	161.401	169.398	181.849	146.446	160.079	163.139	32.9	30.9	31.3	36.4	34.8	33.6	29.9	30.3	27.8
Q9ER73	Elp4	Elongator complex protein 4	Mus musculus	mus_musculus_UP000000589_10090_2022	0	35.8393	29.1825	31.9998	38.8681	37.9553	44.1522	32.3742	32.8311	31.0002	6.1	5.9	6.9	8.1	7.4	7.9	5.8	6.6	6.1
Q99L85	Elp5	Elongator complex protein 5	Mus musculus	mus_musculus_UP000000589_10090_2022	0	27.7694	30.7842	23.4817	32.2309	31.1299	34.5651	28.4381	32.5531	32.7734	5.8	7.1	6.7	8.5	7.6	8.2	12.2	7.5	6.2
Q8C7X2	Emc1	ER membrane protein complex subunit 1	Mus musculus	mus_musculus_UP000000589_10090_2022	0	267.889	265.497	278.205	294.05	301.75	297.054	230.717	229.844	257.352	50.6	50.4	50	60.2	59.1	54.4	49.1	43.1	43.7
Q3TAS6	Emc10	ER membrane protein complex subunit 10	Mus musculus	mus_musculus_UP000000589_10090_2022	0	179.863	200.818	174.861	208.842	199.941	209.536	156.528	156.563	168.337	50.9	56.8	52.9	61.6	57.2	62.6	48.8	44.9	47
Q9CRD2	Emc2	ER membrane protein complex subunit 2	Mus musculus	mus_musculus_UP000000589_10090_2022	0	209.633	209.759	217.591	250.131	256.378	245.655	192.847	190.499	208.953	93.1	87.8	87.9	108.7	108.9	106.8	91.6	80.2	83.9
Q99KI3	Emc3	ER membrane protein complex subunit 3	Mus musculus	mus_musculus_UP000000589_10090_2022	0	313.687	276.464	304.491	302.281	312.855	334.611	270.513	248.628	300.392	76.3	74.7	77.7	91.6	83.6	89.5	78.4	65.8	72.3
Q9CZX9	Emc4	ER membrane protein complex subunit 4	Mus musculus	mus_musculus_UP000000589_10090_2022	0	220.342	219.565	234.183	334.385	320.158	320.51	229.913	209.841	241.784	66.4	60.4	62.7	88.5	84.3	87.3	67.3	59.4	57.2
Q9CQW0	Emc6	ER membrane protein complex subunit 6	Mus musculus	mus_musculus_UP000000589_10090_2022	0	197.825	273.783	242.803	267.754	215.179	260.944	225.417	176.978	196.308	48.6	54.8	39.6	52.2	43	53.6	39.3	35.4	45.1
Q9EP72	Emc7	ER membrane protein complex subunit 7	Mus musculus	mus_musculus_UP000000589_10090_2022	0	158.783	197.759	185.271	224.999	216.302	224.983	169.761	151.013	167.689	97.5	99.7	87.7	120.8	115.1	117.7	88.9	81.4	92.1
O70378	Emc8	ER membrane protein complex subunit 8	Mus musculus	mus_musculus_UP000000589_10090_2022	0	293.217	279.447	273.809	360.489	347.829	349.293	288.645	253.824	295.312	103	103.4	109.9	133.1	131.1	132.2	103.6	98.9	104.9
Q9DB76	Emc9	ER membrane protein complex subunit 9	Mus musculus	mus_musculus_UP000000589_10090_2022	0	128.016	150.833	169.142	172.511	195.167	185.678	150.984	120.636	130.117	39.5	36.4	40	87.3	83.3	90.9	39.9	35.2	46.1
Q9R0H2	Emcn	Endomucin	Mus musculus	mus_musculus_UP000000589_10090_2022	0.00983805	NA	NA	NA	4.39982	NA	NA	2.29178	NA	NA	NA	NA	NA	NA	NA	0.3	NA	NA	0.2
O08579	Emd	Emerin	Mus musculus	mus_musculus_UP000000589_10090_2022	0	130.71	114.278	119.449	122.382	120.011	122.591	109.798	113.885	125.777	39.5	38.8	46.3	41.2	42.4	42.7	43	39.7	36.2
Q99K41	Emilin1	EMILIN-1	Mus musculus	mus_musculus_UP000000589_10090_2022	0	149.296	167.273	139.618	129.403	110.044	100.714	112.633	115.538	112.412	11	13.2	12.1	10.1	11.8	12.8	10	9.7	9.3
Q05BC3	Eml1	Echinoderm microtubule-associated protein-like 1	Mus musculus	mus_musculus_UP000000589_10090_2022	0	20.8363	30.1727	20.0774	14.3175	12.594	15.0822	17.514	14.4301	11.441	1	1.6	1.1	0.4	0.7	0.6	0.4	0.8	0.5
Q7TNG5	Eml2	Echinoderm microtubule-associated protein-like 2	Mus musculus	mus_musculus_UP000000589_10090_2022	0	143.128	163.854	160.744	120.865	117.433	111.453	107.839	115.523	112.226	32.6	36.1	31.3	25	26	26.2	24.5	25.1	23.3
Q8VC03	Eml3	Echinoderm microtubule-associated protein-like 3	Mus musculus	mus_musculus_UP000000589_10090_2022	0	25.0009	22.5629	25.4204	16.4614	19.0288	22.2536	21.0907	25.735	20.7349	2.3	2	2.9	0.7	1.5	2.1	2.3	2.7	1.7
Q3UMY5	Eml4	Echinoderm microtubule-associated protein-like 4	Mus musculus	mus_musculus_UP000000589_10090_2022	0	86.3233	92.1124	89.9875	74.8307	75.755	84.143	89.3522	81.9801	87.2261	14.7	14.7	14.5	12.7	11.9	11.7	14.4	12.9	13.7
Q8C522	Endod1	Endonuclease domain-containing 1 protein	Mus musculus	mus_musculus_UP000000589_10090_2022	0	45.852	52.2042	46.8073	130.246	136.079	123.016	54.5914	61.1217	47.2182	8	10.1	8.8	26	28.8	25.2	9.7	10	11.2
O08600	Endog	Endonuclease G, mitochondrial	Mus musculus	mus_musculus_UP000000589_10090_2022	0	751.646	769.989	852.076	469.3	494.314	634.291	479.349	538.621	495.988	237.5	220.8	212.7	166.8	126.4	126.8	132.3	138.9	130.9
Q63961	Eng	Endoglin	Mus musculus	mus_musculus_UP000000589_10090_2022	0	97.1117	88.8317	90.3256	81.2868	82.8065	72.6136	77.8069	87.8475	80.1796	17.2	17.7	19.9	11	12.5	11.6	15.5	12.5	10.3
Q8BX80	Engase	Cytosolic endo-beta-N-acetylglucosaminidase	Mus musculus	mus_musculus_UP000000589_10090_2022	0	78.0457	76.4879	73.9173	74.8155	83.7398	72.0869	65.5961	77.8533	72.2135	9.2	9.8	10	8.2	9.6	8.9	9.3	9.7	8.6
P17182	Eno1	Alpha-enolase	Mus musculus	mus_musculus_UP000000589_10090_2022	0	22114.2	21061	19750.6	26516.8	26511.7	23537.3	23710.8	26333.3	26470.1	8685.1	9267.5	9572.3	10946.6	12153.5	11821.9	12148	12222.3	10899.6
P21550	Eno3	Beta-enolase	Mus musculus	mus_musculus_UP000000589_10090_2022	0	16.7337	345.3	24.6681	11.4177	9.70675	12.0763	11.9992	9.54691	12.328	13.5	174.8	8.6	7.9	5.2	1.3	5.9	4.3	3.4
Q8BGB7	Enoph1	Enolase-phosphatase E1	Mus musculus	mus_musculus_UP000000589_10090_2022	0	44.8831	33.6226	34.6276	48.1854	40.2915	36.0355	46.156	47.1353	44.6912	7.7	8	9.9	8.2	8.1	10.6	10.1	10.8	10.9
P16406	Enpep	Glutamyl aminopeptidase	Mus musculus	mus_musculus_UP000000589_10090_2022	0	479.751	464.185	413.44	434.216	437.303	435.116	573.046	585.762	611.273	76.7	86.8	90.1	82.3	82.3	80.7	114.7	113.3	106.6
P06802	Enpp1	Ectonucleotide pyrophosphatase/phosphodiesterase family member 1	Mus musculus	mus_musculus_UP000000589_10090_2022	0	197.575	196.286	180.909	91.3719	85.9707	101.564	144.439	161.928	164.669	33.4	35.5	37.7	18.5	16.7	17	30.5	32.1	28.1
Q6DYE8	Enpp3	Ectonucleotide pyrophosphatase/phosphodiesterase family member 3	Mus musculus	mus_musculus_UP000000589_10090_2022	0	106.199	138.326	121.804	53.0631	51.6575	54.1092	67.2504	87.5655	83.7349	12.9	14.9	11	5.9	5.1	4.9	9.6	9.2	8
Q8BTJ4	Enpp4	Bis(5'-adenosyl)-triphosphatase enpp4	Mus musculus	mus_musculus_UP000000589_10090_2022	0	118.055	109.915	109.151	79.1873	90.8944	86.4975	98.4023	103.594	100.191	18.8	18.9	17.8	14.5	16.2	14.5	15.9	18.3	17.6
Q9EQG7	Enpp5	Ectonucleotide pyrophosphatase/phosphodiesterase family member 5	Mus musculus	mus_musculus_UP000000589_10090_2022	0	18.4017	17.9979	17.9793	19.9186	24.1415	15.7835	19.7001	24.1072	24.3006	3.4	3.4	3.4	3.3	4.5	4.3	4.4	4.3	3.8
Q8BGN3	Enpp6	Glycerophosphocholine cholinephosphodiesterase ENPP6	Mus musculus	mus_musculus_UP000000589_10090_2022	0	9.12935	15.6578	14.5093	13.476	7.83835	10.1973	11.5954	14.0874	22.2934	0.9	1.1	0.7	0.9	0.7	1.1	1.7	1.2	0.9
P60840	Ensa	Alpha-endosulfine	Mus musculus	mus_musculus_UP000000589_10090_2022	0	40.4873	31.6614	33.8125	63.7653	57.114	58.4552	49.5604	58.65	52.552	21.3	22.4	22.8	40.5	41.9	35.4	37.1	37.8	34.4
P55772	Entpd1	Ectonucleoside triphosphate diphosphohydrolase 1	Mus musculus	mus_musculus_UP000000589_10090_2022	0	56.4485	75.5783	40.4707	43.908	41.4388	45.3925	58.4019	68.7378	56.0554	5.1	8	7.2	6.7	5.9	5.5	6.9	8.1	7
O55026	Entpd2	Ectonucleoside triphosphate diphosphohydrolase 2	Mus musculus	mus_musculus_UP000000589_10090_2022	0	18.2131	42.229	11.8132	16.2592	20.2283	19.2814	16.5327	15.5926	10.7605	1.5	6.4	2.7	2.7	3	2.1	1.4	2.3	2.7
Q9WUZ9	Entpd5	Ectonucleoside triphosphate diphosphohydrolase 5	Mus musculus	mus_musculus_UP000000589_10090_2022	0	1002.33	854.089	829.977	3093.02	3068.25	3002.67	1690.08	1484.6	1569.32	208.9	221.4	252.4	804	816.1	813.8	418.7	393.8	458.2
Q8K0L2	Entpd8	Ectonucleoside triphosphate diphosphohydrolase 8	Mus musculus	mus_musculus_UP000000589_10090_2022	0	14.283	14.4803	14.4281	9.68482	8.06377	11.9163	10.9495	10.1834	10.6556	2.5	2.6	1.4	0.7	0.9	1.4	1.1	1.5	1.7
Q9JIX0	Eny2	Transcription and mRNA export factor ENY2	Mus musculus	mus_musculus_UP000000589_10090_2022	0	111.893	109.173	103.021	86.5867	86.5889	73.9334	107.802	115.108	101.16	118.9	121.9	116.7	81.2	97.2	98.2	112.8	125.4	121.3
Q9D1F3	Eola1	Protein EOLA1	Mus musculus	mus_musculus_UP000000589_10090_2022	0	8.33068	6.11505	9.97365	11.971	5.98511	12.2723	12.4388	13.3396	8.74827	1	0.6	0.8	1.2	0.6	1.2	2	1.3	2.1
Q8CHI8	Ep400	E1A-binding protein p400	Mus musculus	mus_musculus_UP000000589_10090_2022	0	15.1209	8.73534	11.1735	6.84351	11.4207	16.1408	12.1666	18.0352	NA	0.1	0.1	0.2	0.1	0.1	0.1	NA	0.3	0.2
P48193	Epb41	Protein 4.1	Mus musculus	mus_musculus_UP000000589_10090_2022	0	699.326	669.557	669.375	667.948	672.846	629.615	725.026	734.789	803.995	100.8	102.8	106.5	97.5	104.2	104.6	113.3	112.6	111.6
Q9Z2H5	Epb41l1	Band 4.1-like protein 1	Mus musculus	mus_musculus_UP000000589_10090_2022	0	10.8639	16.1401	18.6435	10.1184	12.9899	9.79904	11.4633	10.1283	14.0447	0.7	1.1	0.7	0.4	0.6	0.9	0.7	0.3	0.8
O70318	Epb41l2	Band 4.1-like protein 2	Mus musculus	mus_musculus_UP000000589_10090_2022	0	194.12	219.448	193.608	154.198	140.163	135.143	132.137	151.342	139.468	28.6	32.4	29.9	20.9	21.3	23.7	20.4	22.1	19.3
Q9WV92	Epb41l3	Band 4.1-like protein 3	Mus musculus	mus_musculus_UP000000589_10090_2022	0	63.0624	64.7905	65.9641	81.7945	94.0503	80.2072	64.0887	68.7853	83.0265	13.9	15.9	10.3	13.7	15.7	11.4	18	12.5	13.7
Q9JMC8	Epb41l4b	Band 4.1-like protein 4B	Mus musculus	mus_musculus_UP000000589_10090_2022	0	11.9027	12.4451	6.67799	4.61743	10.7027	14.7635	14.9142	13.9552	11.3176	0.1	2.1	1.5	1.9	1.8	0.5	0.5	0.9	0.9
Q8BGS1	Epb41l5	Band 4.1-like protein 5	Mus musculus	mus_musculus_UP000000589_10090_2022	0	126.358	94.6863	100.712	65.182	73.2634	76.2994	79.6312	93.3183	99.0611	14.6	15.3	17	12.6	12.1	11.3	15.6	12.6	13.5
P49222	Epb42	Protein 4.2	Mus musculus	mus_musculus_UP000000589_10090_2022	0	128.773	115.67	123.35	135.816	128.476	128.859	107.243	136.841	160.766	21.3	18.8	18	23.8	24.6	24.9	28.5	22.4	20
Q99M71	Epdr1	Mammalian ependymin-related protein 1	Mus musculus	mus_musculus_UP000000589_10090_2022	0	54.613	67.1608	48.1384	14.5279	14.5658	13.4629	15.7446	13.2509	21.6156	14.5	17.8	16.3	3.1	3.3	3.1	3.3	4.6	5.6
P54761	Ephb4	Ephrin type-B receptor 4	Mus musculus	mus_musculus_UP000000589_10090_2022	0	38.4114	37.6458	28.3891	36.426	31.4995	30.8268	54.4604	40.8565	37.0301	1.9	2.4	2.1	0.7	2.3	2.5	2.8	2.8	3.8
Q9D379	Ephx1	Epoxide hydrolase 1	Mus musculus	mus_musculus_UP000000589_10090_2022	0	3977.59	3360.51	3481.44	11574.8	11305.4	10765.9	6430.42	5023.75	6002.86	1150.9	1142.9	1340	3706.9	3845.3	3856.1	2066	1741.2	2163.3
P34914	Ephx2	Bifunctional epoxide hydrolase 2	Mus musculus	mus_musculus_UP000000589_10090_2022	0	9372.5	9294.84	10276.9	17878.8	17945.1	17675	8394.13	8077.48	8100.68	3927.5	3625.3	3781.6	6771.7	6880.4	6585.9	3158.8	3123.2	3372.1
Q9WUA5	Epm2a	Laforin	Mus musculus	mus_musculus_UP000000589_10090_2022	0	57.7417	45.8997	50.0202	80.0014	97.9132	72.4507	128.909	118.207	122.905	9.2	7.6	11.1	12.9	15.6	18.4	27.5	25.9	29
Q8VEH5	Epm2aip1	EPM2A-interacting protein 1	Mus musculus	mus_musculus_UP000000589_10090_2022	0	67.368	74.3886	77.1308	78.7666	96.0482	86.0418	77.642	84.9281	71.5549	12.9	12.4	11.9	14.8	15.4	14.6	12.5	15.4	12.7
Q80VP1	Epn1	Epsin-1	Mus musculus	mus_musculus_UP000000589_10090_2022	0	233.249	237.853	220.989	237.976	220.763	215.967	245.022	260.22	275.829	78.1	79.1	78.6	76.2	75.6	82.9	93.4	90.8	91
Q8CHU3	Epn2	Epsin-2	Mus musculus	mus_musculus_UP000000589_10090_2022	0	23.8117	22.9006	20.0022	14.7863	15.3229	20.3065	13.0547	14.1179	13.2257	7.5	8.5	8.7	6.7	4.5	3.7	5.1	6.1	3.8
Q8R0W0	Eppk1	Epiplakin	Mus musculus	mus_musculus_UP000000589_10090_2022	0	873.723	901.234	875.943	1045.92	1013.39	875.778	816.808	1011.66	1035.55	23.8	25.1	24.2	21	24	25	25.3	24.7	20.1
Q8CGC7	Eprs1	Bifunctional glutamate/proline--tRNA ligase	Mus musculus	mus_musculus_UP000000589_10090_2022	0	1200.46	1195.68	1223.7	1099.79	1112.29	1059.29	1245.68	1274.39	1273.34	236.2	236.9	236.3	210.4	222.6	218.8	252.8	259.2	248.9
P42567	Eps15	Epidermal growth factor receptor substrate 15	Mus musculus	mus_musculus_UP000000589_10090_2022	0	154.01	146.142	155.593	122.647	123.928	123.95	139.161	149.645	151.167	47	43.8	46.5	35.8	36.9	36.1	44.1	44.4	42.6
Q60902	Eps15l1	Epidermal growth factor receptor substrate 15-like 1	Mus musculus	mus_musculus_UP000000589_10090_2022	0	159.357	158.608	162.576	129.087	134.91	122.228	145.673	151.585	143.87	43.7	42.8	41.5	32.2	34.5	33.6	37.6	39.1	38.9
Q08509	Eps8	Epidermal growth factor receptor kinase substrate 8	Mus musculus	mus_musculus_UP000000589_10090_2022	0	15.3282	10.7666	12.0802	16.0568	18.2684	11.2862	7.98431	9.4884	13.2246	1	0.4	0.5	0.9	1.5	1.4	0.7	0.4	0.6
Q99K30	Eps8l2	Epidermal growth factor receptor kinase substrate 8-like protein 2	Mus musculus	mus_musculus_UP000000589_10090_2022	0	271.489	248.461	287.544	221.782	232.511	235.212	237.391	227.012	248.673	92.4	79.6	87.1	79.5	77.8	97.2	82.1	74.9	80.9
Q9CZU4	Eral1	GTPase Era, mitochondrial	Mus musculus	mus_musculus_UP000000589_10090_2022	0	69.2041	70.0504	78.8262	74.8599	85.7484	82.4848	75.5306	73.5114	88.1043	18.5	18	17.8	21.9	22.1	13.9	24.6	20.8	22.1
Q9EQH2	Erap1	Endoplasmic reticulum aminopeptidase 1	Mus musculus	mus_musculus_UP000000589_10090_2022	0	519.549	495.299	495.446	507.655	520.938	541.335	521.826	522.93	490.216	106.6	109.1	110.7	123.3	120.9	116.5	110.7	120.1	118.8
Q80TH2	Erbin	Erbin	Mus musculus	mus_musculus_UP000000589_10090_2022	0	55.548	53.4784	57.6435	53.3079	60.2939	48.3864	52.2186	49.3484	51.7376	6.7	7.1	6.6	5.4	7.9	6.5	6.9	6.8	6.8
Q99MI1	Erc1	ELKS/Rab6-interacting/CAST family member 1	Mus musculus	mus_musculus_UP000000589_10090_2022	0	146.022	143.757	144.54	110.956	118.26	116.177	126.805	133.404	119.884	43.7	42.5	43.2	34.2	35.5	32.5	37.1	39.3	36.6
O08811	Ercc2	General transcription and DNA repair factor IIH helicase subunit XPD	Mus musculus	mus_musculus_UP000000589_10090_2022	0	29.263	24.9687	26.5721	20.1217	18.4434	22.2844	23.4632	23.3059	25.3112	2.8	3.1	3.2	2.7	3.6	2.5	4.6	2.8	3.5
P49135	Ercc3	General transcription and DNA repair factor IIH helicase subunit XPB	Mus musculus	mus_musculus_UP000000589_10090_2022	0	19.6078	17.575	15.1115	13.7896	16.3688	18.7737	12.9009	9.28145	16.6918	1	0.7	0.8	1.3	0.9	0.8	1.2	0.7	1
Q9ERY9	Erg28	Ergosterol biosynthetic protein 28 homolog	Mus musculus	mus_musculus_UP000000589_10090_2022	0	195.498	184.085	176.316	246.492	215.693	268.188	164.314	114.731	151.256	97.2	102.6	107	148.2	117.6	136.1	83.9	64.3	89.4
Q9DC16	Ergic1	Endoplasmic reticulum-Golgi intermediate compartment protein 1	Mus musculus	mus_musculus_UP000000589_10090_2022	0	194.658	200.662	223.356	136.065	124.978	129.413	123.533	132.253	139.084	104	89.8	92.7	63.6	60.8	67.6	65.6	61.9	59.2
Q9CR89	Ergic2	Endoplasmic reticulum-Golgi intermediate compartment protein 2	Mus musculus	mus_musculus_UP000000589_10090_2022	0	45.1754	44.5346	48.1221	32.6486	34.6499	37.6902	35.6243	34.8098	34.3076	9.4	8.3	8.1	7	7	6.7	6	4.9	5.6
Q9CQE7	Ergic3	Endoplasmic reticulum-Golgi intermediate compartment protein 3	Mus musculus	mus_musculus_UP000000589_10090_2022	0	144.912	158.567	143.009	123.304	126.028	163.866	107.388	95.7522	116.965	36.8	38.6	38.2	40.8	31.9	32	30.1	25.2	27.9
P84089	Erh	Enhancer of rudimentary homolog	Mus musculus	mus_musculus_UP000000589_10090_2022	0	842.865	834.411	844.005	674.263	629.173	619.94	663.736	709.811	607.993	404.7	406.9	408.1	293.4	300.9	318.9	314.6	334.8	330.2
Q7TMF2	Eri1	3'-5' exoribonuclease 1	Mus musculus	mus_musculus_UP000000589_10090_2022	0	7.86488	9.98489	7.97291	11.1485	11.9191	11.2249	5.18607	8.78352	14.9389	0.6	0.7	0.6	0.8	0.9	0.8	1.1	0.6	0.4
Q8C460	Eri3	ERI1 exoribonuclease 3	Mus musculus	mus_musculus_UP000000589_10090_2022	0	53.4497	63.4813	52.7145	54.3184	49.5397	45.2791	66.1743	54.4219	62.8669	15.2	15.8	16.1	14.6	16.7	17.9	17.7	15.6	18.1
Q8VEH8	Erlec1	Endoplasmic reticulum lectin 1	Mus musculus	mus_musculus_UP000000589_10090_2022	0	37.7519	43.5278	38.0827	60.9212	59.9227	59.6372	44.1633	44.126	38.5538	10.9	13.2	11.6	16.9	17.3	17.6	11.8	13.3	13.6
Q91X78	Erlin1	Erlin-1	Mus musculus	mus_musculus_UP000000589_10090_2022	0	30.5177	40.9205	32.2283	55.1651	54.1084	57.7878	43.7197	27.6261	38.6005	5.3	5.3	4.5	10.8	10.1	9.7	5.4	4.9	6.6
Q8BFZ9	Erlin2	Erlin-2	Mus musculus	mus_musculus_UP000000589_10090_2022	0	144.708	148.9	160.994	326.894	344.741	338.094	237.069	193.519	254.127	42.8	41.6	39.8	96.6	95.3	90.8	75	53.3	66
Q3UVK0	Ermp1	Endoplasmic reticulum metallopeptidase 1	Mus musculus	mus_musculus_UP000000589_10090_2022	0	171.119	178.416	181.593	495.821	473.594	485.108	228.766	225.601	210.897	24.1	23.9	23.8	69.8	66.9	69.5	30.2	32.9	31.6
Q8R180	Ero1a	ERO1-like protein alpha	Mus musculus	mus_musculus_UP000000589_10090_2022	0	155.109	138.837	162.009	165.618	141.257	169.315	120.41	117.399	123.26	29.6	28.4	29.9	30.6	26.9	30.6	22.1	21.6	20.1
Q8R2E9	Ero1b	ERO1-like protein beta	Mus musculus	mus_musculus_UP000000589_10090_2022	0	167.151	169.047	171.984	65.3813	76.4559	67.7466	66.3944	75.1953	82.7332	38	34.6	37.9	15.6	16.7	14	17	15.2	13.8
P57759	Erp29	Endoplasmic reticulum resident protein 29	Mus musculus	mus_musculus_UP000000589_10090_2022	0	706.396	724.225	679.154	673.05	681.288	718.914	555.781	629.867	593.62	225	228.2	240.1	245.3	223	222.1	188.8	205.3	188.2
Q9D1Q6	Erp44	Endoplasmic reticulum resident protein 44	Mus musculus	mus_musculus_UP000000589_10090_2022	0	1225.35	1261.04	1266.1	791.367	783.708	845.736	834.534	877.005	802.287	365.2	362.6	343.5	243.7	220.3	225.9	228.9	248.1	236.4
Q99JZ7	Errfi1	ERBB receptor feedback inhibitor 1	Mus musculus	mus_musculus_UP000000589_10090_2022	0	41.0109	45.3474	52.6302	24.49	27.6652	33.1394	22.9249	33.7233	35.5215	15.8	16.7	12.4	8	6.7	5.2	12.5	13.1	7.4
Q925F2	Esam	Endothelial cell-selective adhesion molecule	Mus musculus	mus_musculus_UP000000589_10090_2022	0	49.7756	51.1459	48.7809	31.2732	35.4974	35.7959	34.2532	40.7473	30.5864	7.1	8	7.1	4.4	5.8	6.2	4.8	5.8	5.1
Q9R0P3	Esd	S-formylglutathione hydrolase	Mus musculus	mus_musculus_UP000000589_10090_2022	0	6270.36	5848.23	5261.3	7377.39	6910.62	6837.34	7722.72	7340.3	6992.24	1673.1	1595.6	1722.1	1697.3	1790.6	1762.7	1795.3	1819.3	1869.5
Q3V1V3	Esf1	ESF1 homolog	Mus musculus	mus_musculus_UP000000589_10090_2022	0	35.9093	31.7156	29.76	25.7648	18.2898	19.0694	18.3944	33.0625	18.8652	2.2	3	2.9	1	1.9	2.1	1.2	1	1
Q8K0G8	Esrp2	Epithelial splicing regulatory protein 2	Mus musculus	mus_musculus_UP000000589_10090_2022	0	180.28	178.642	179.394	150.019	162.222	172.647	152.679	148.83	156.736	31.5	31.7	33.4	30.4	29.1	24.9	28.7	26.3	27.7
[truncated: 4,718 more rows]
